# Supplementary material for: Ethyl 2-{N-[N-(4-chloro-6-methoxy­pyrimidin-2-yl)carbamo­yl]sulfamo­yl}benzoate
Source: Acta Crystallogr Sect E Struct Rep Online. 2008 Jun 13;64(Pt 7):o1248. doi: 10.1107/S1600536808017029 (PMC2961814; doi:10.1107/S1600536808017029)
Supplement: Supplementary file 1 [file e-64-o1248-sup1.cif]

##############################################################################
###                                                                        ###
###        Electronic paper (Acta Crystallographica Section E)             ###
###                                                                        ###
##############################################################################
#                                                                            #
# This CIF contains the data in a paper accepted for publication in Acta     #
# Crystallographica Section E. It conforms to the requirements of Notes      #
# for Authors for Section E, and has been peer reviewed under the auspices   #
# of the IUCr Commission on Journals.                                        #
#                                                                            #
# Full details of the Crystallographic Information File format               #
# are given in the paper "The Crystallographic Information File (CIF):       #
# a New Standard Archive File for Crystallography" by S. R. Hall, F. H.      #
# Allen and I. D. Brown [Acta Cryst. (1991), A47, 655-685].                  #
#                                                                            #
# The current version of the core CIF dictionary is obtainable from          #
# ftp://ftp.iucr.org/pub/cif_core.dic. The current version number is 2.4.    #
#                                                                            #
# Software is freely available for graphical display of the structure(s) in  #
# this CIF.  For information consult the CIF home page http://www.iucr.org/  #
# cif/home.html                                                              #
#                                                                            #
# This file may be used for bona fide research purposes within the           #
# scientific community so long as proper attribution is given to the journal # 
# article from which it was obtained.                                        #
#                                                                            #
##############################################################################
                                             
data_I
_audit_creation_method     SHELXL-97
_chemical_name_systematic
;
Ethyl 2-{N-[N-(4-chloro-6-methoxypyrimidin-2-yl)carbamoyl]sulfamoyl}benzoate
;
_chemical_name_common     Chlorimuron-ethyl
_chemical_formula_moiety     'C15 H15 Cl N4 O6 S'
_chemical_formula_sum     'C15 H15 Cl N4 O6 S'
_chemical_formula_iupac     'C15 H15 Cl N4 O6 S'
_chemical_formula_weight     414.83
_chemical_melting_point     ?
_symmetry_cell_setting     triclinic
_symmetry_space_group_name_H-M     'P -1'
_symmetry_space_group_name_Hall     '-P 1'
loop_
    _symmetry_equiv_pos_as_xyz
    'x, y, z'
    '-x, -y, -z'
_cell_length_a     7.8210(16)
_cell_length_b     12.310(3)
_cell_length_c     20.200(4)
_cell_angle_alpha     94.97(3)
_cell_angle_beta     97.58(3)
_cell_angle_gamma     93.76(3)
_cell_volume     1914.7(7)
_cell_formula_units_Z     4
_cell_measurement_reflns_used     25
_cell_measurement_theta_min     10
_cell_measurement_theta_max     13
_cell_measurement_temperature     298(2)
_exptl_crystal_description     block
_exptl_crystal_colour     colorless
_exptl_crystal_size_max     0.40
_exptl_crystal_size_mid     0.30
_exptl_crystal_size_min     0.10
_exptl_crystal_density_diffrn     1.439
_exptl_crystal_density_meas     ?
_exptl_crystal_density_method     'not measured'
_exptl_crystal_F_000     856
_exptl_absorpt_coefficient_mu     0.348
_exptl_absorpt_correction_type     psi-scan
_exptl_absorpt_process_details     '(North <i>et al.</i>,  1968)'
_exptl_absorpt_correction_T_min     0.8734
_exptl_absorpt_correction_T_max     0.9660
_exptl_special_details
;
;
_diffrn_ambient_temperature     298(2)
_diffrn_radiation_type     MoK\a
_diffrn_radiation_wavelength     0.71073
_diffrn_radiation_source     'fine-focus sealed tube'
_diffrn_radiation_monochromator     graphite
_diffrn_measurement_device_type     'Enraf--Nonius CAD-4'
_diffrn_measurement_method     '\w/2\q'
_diffrn_detector_area_resol_mean     ?
_diffrn_reflns_number     7430
_diffrn_reflns_av_R_equivalents     0.0688
_diffrn_reflns_av_sigmaI/netI     0.0637
_diffrn_reflns_theta_min     1.02
_diffrn_reflns_theta_max     25.17
_diffrn_reflns_theta_full     25.17
_diffrn_measured_fraction_theta_max     0.999
_diffrn_measured_fraction_theta_full     0.999
_diffrn_reflns_limit_h_min     -9
_diffrn_reflns_limit_h_max     9
_diffrn_reflns_limit_k_min     -14
_diffrn_reflns_limit_k_max     14
_diffrn_reflns_limit_l_min     0
_diffrn_reflns_limit_l_max     24
_diffrn_standards_number     3
_diffrn_standards_interval_count     ?
_diffrn_standards_interval_time     120
_diffrn_standards_decay_%     0
_refine_special_details
;
 Refinement of F^2^ against ALL reflections.  The weighted R-factor wR and
 goodness of fit S are based on F^2^, conventional R-factors R are based
 on F, with F set to zero for negative F^2^. The threshold expression of
 F^2^ > 2sigma(F^2^) is used only for calculating R-factors(gt) etc. and is
 not relevant to the choice of reflections for refinement.  R-factors based
 on F^2^ are statistically about twice as large as those based on F, and R-
 factors based on ALL data will be even larger.
;
_reflns_number_total     6882
_reflns_number_gt     3809
_reflns_threshold_expression     I>2\s(I)
_refine_ls_structure_factor_coef     Fsqd
_refine_ls_matrix_type     full
_refine_ls_R_factor_all     0.1425
_refine_ls_R_factor_gt     0.0880
_refine_ls_wR_factor_gt     0.1830
_refine_ls_wR_factor_ref     0.2092
_refine_ls_goodness_of_fit_ref     1.072
_refine_ls_restrained_S_all     1.079
_refine_ls_number_reflns     6882
_refine_ls_number_parameters     451
_refine_ls_number_restraints     ?
_refine_ls_hydrogen_treatment     constr
_refine_ls_weighting_scheme     calc
_refine_ls_weighting_details
                'calc w=1/[\s^2^(Fo^2^)+(0.06P)^2^+3P] where P=(Fo^2^+2Fc^2^)/3'
_atom_sites_solution_hydrogens     geom
_atom_sites_solution_primary     direct
_atom_sites_solution_secondary     difmap
_refine_ls_shift/su_max     0.000
_refine_ls_shift/su_mean     0.000
_refine_diff_density_max     0.385
_refine_diff_density_min     -0.922
_refine_ls_extinction_method     none
_refine_ls_extinction_coef     ?
loop_
    _atom_type_symbol
    _atom_type_description
    _atom_type_scat_dispersion_real
    _atom_type_scat_dispersion_imag
    _atom_type_scat_source
    'C' 'C' 0.0033 0.0016
                         'International Tables Vol C Tables 4.2.6.8 and 6.1.1.4'
    'H' 'H' 0.0000 0.0000
                         'International Tables Vol C Tables 4.2.6.8 and 6.1.1.4'
    'N' 'N' 0.0061 0.0033
                         'International Tables Vol C Tables 4.2.6.8 and 6.1.1.4'
    'O' 'O' 0.0106 0.0060
                         'International Tables Vol C Tables 4.2.6.8 and 6.1.1.4'
    'S' 'S' 0.1246 0.1234
                         'International Tables Vol C Tables 4.2.6.8 and 6.1.1.4'
    'Cl' 'Cl' 0.1484 0.1585
                         'International Tables Vol C Tables 4.2.6.8 and 6.1.1.4'
_computing_data_collection     'CAD-4 Software (Enraf--Nonius, 1989)'
_computing_cell_refinement     'CAD-4 Software (Enraf--Nonius, 1989)'
_computing_data_reduction     'XCAD4 (Harms & Wocadlo, 1995)'
_computing_structure_solution     'SHELXS97 (Sheldrick, 2008)'
_computing_structure_refinement     'SHELXL97 (Sheldrick, 2008)'
_computing_molecular_graphics     'PLATON (Spek, 2003)'
_computing_publication_material     'SHELXTL (Sheldrick, 2008)'
loop_
    _atom_site_type_symbol
    _atom_site_label
    _atom_site_fract_x
    _atom_site_fract_y
    _atom_site_fract_z
    _atom_site_U_iso_or_equiv
    _atom_site_adp_type
    _atom_site_calc_flag
    _atom_site_refinement_flags
    _atom_site_occupancy
    _atom_site_disorder_assembly
    _atom_site_disorder_group
    Cl Cl1 0.2819(3) 1.35508(17) 0.20491(14) 0.1456(9) Uani d . 1 . .
    Cl Cl2 -0.2214(4) 1.36337(15) 0.18268(12) 0.1378(9) Uani d . 1 . .
    S S1 0.30971(16) 0.69683(11) 0.07830(8) 0.0633(4) Uani d . 1 . .
    S S2 -0.4009(2) 1.21087(14) 0.41116(9) 0.0851(5) Uani d . 1 . .
    O O1 0.6496(7) 0.6052(5) 0.2354(3) 0.121 Uani d . 1 . .
    O O2 0.5614(6) 0.7692(4) 0.2171(2) 0.1023(14) Uani d . 1 . .
    O O3 0.2506(5) 0.6505(3) 0.1335(2) 0.0809(11) Uani d . 1 . .
    O O4 0.2122(5) 0.6758(3) 0.0137(2) 0.0790(11) Uani d . 1 . .
    O O5 0.4435(4) 0.8758(3) 0.00933(17) 0.0617(9) Uani d . 1 . .
    O O6 0.1314(6) 0.9834(4) 0.27791(19) 0.0895(12) Uani d . 1 . .
    O O7 0.1026(6) 1.3566(4) 0.4533(2) 0.1042(14) Uani d . 1 . .
    O O8 -0.0191(6) 1.2479(4) 0.3635(2) 0.0983(14) Uani d . 1 . .
    O O9 -0.5648(6) 1.1767(5) 0.4287(3) 0.1230(18) Uani d . 1 . .
    O O10 -0.3643(6) 1.3245(4) 0.4050(2) 0.1082(15) Uani d . 1 . .
    O O11 -0.4315(5) 0.9729(3) 0.3604(2) 0.0879(12) Uani d . 1 . .
    O O12 -0.1102(5) 1.0051(3) 0.0628(2) 0.087 Uani d . 1 . .
    N N1 0.3246(5) 0.8291(3) 0.0994(2) 0.0621(11) Uani d . 1 . .
    H H1A 0.2927 0.8530 0.1368 0.074 Uiso calc R 1 . .
    N N2 0.3823(5) 1.0128(3) 0.0822(2) 0.0562(10) Uani d . 1 . .
    H H2A 0.4246 1.0587 0.0578 0.067 Uiso calc R 1 . .
    N N3 0.2572(5) 0.9970(4) 0.1804(2) 0.0645(11) Uani d . 1 . .
    N N4 0.3277(5) 1.1683(4) 0.1435(2) 0.0727(12) Uani d . 1 . .
    N N5 -0.3771(5) 1.1487(4) 0.3380(2) 0.0696(12) Uani d . 1 . .
    H H5B -0.3591 1.1887 0.3064 0.084 Uiso calc R 1 . .
    N N6 -0.3321(5) 1.0026(4) 0.2635(2) 0.0664(11) Uani d . 1 . .
    H H6B -0.3406 0.9328 0.2543 0.080 Uiso calc R 1 . .
    N N7 -0.2656(6) 1.1691(4) 0.2210(2) 0.0780(13) Uani d U 1 . .
    N N8 -0.2204(5) 0.9995(4) 0.1625(2) 0.0710(12) Uani d U 1 . .
    C C1 0.7097(10) 0.5750(6) 0.3555(4) 0.110 Uani d D 1 . .
    H H1B 0.6547 0.5830 0.3953 0.166 Uiso calc R 1 . .
    H H1C 0.8283 0.6036 0.3658 0.166 Uiso calc R 1 . .
    H H1D 0.7048 0.4989 0.3396 0.166 Uiso calc R 1 . .
    C C2 0.6224(10) 0.6335(6) 0.3050(3) 0.105 Uani d D 1 . .
    H H2B 0.6568 0.7108 0.3163 0.127 Uiso calc R 1 . .
    H H2C 0.4993 0.6235 0.3071 0.127 Uiso calc R 1 . .
    C C3 0.6109(8) 0.6821(5) 0.1952(4) 0.0849(19) Uani d . 1 . .
    C C4 0.6389(7) 0.6488(4) 0.1286(4) 0.0716(15) Uani d . 1 . .
    C C5 0.8039(7) 0.6113(4) 0.1169(4) 0.087(2) Uani d . 1 . .
    H H5A 0.8878 0.6041 0.1530 0.104 Uiso calc R 1 . .
    C C6 0.8363(9) 0.5873(5) 0.0558(6) 0.103(3) Uani d . 1 . .
    H H6A 0.9405 0.5580 0.0498 0.123 Uiso calc R 1 . .
    C C7 0.7241(9) 0.6033(5) 0.0002(4) 0.095(2) Uani d . 1 . .
    H H7A 0.7559 0.5902 -0.0424 0.113 Uiso calc R 1 . .
    C C8 0.5624(7) 0.6392(4) 0.0077(4) 0.0794(17) Uani d . 1 . .
    H H8A 0.4828 0.6478 -0.0296 0.095 Uiso calc R 1 . .
    C C9 0.5227(6) 0.6617(4) 0.0718(3) 0.0610(13) Uani d . 1 . .
    C C10 0.3871(6) 0.9035(4) 0.0590(3) 0.0562(12) Uani d . 1 . .
    C C11 0.3213(6) 1.0596(4) 0.1379(3) 0.0585(12) Uani d . 1 . .
    C C12 0.2003(7) 1.0443(5) 0.2328(3) 0.0688(15) Uani d . 1 . .
    C C13 0.2059(8) 1.1576(6) 0.2442(3) 0.0843(18) Uani d . 1 . .
    H H13A 0.1685 1.1925 0.2818 0.101 Uiso calc R 1 . .
    C C14 0.2698(8) 1.2139(5) 0.1968(3) 0.0809(17) Uani d . 1 . .
    C C15 0.1267(10) 0.8714(7) 0.2624(4) 0.113(2) Uani d . 1 . .
    H H15A 0.0762 0.8347 0.2960 0.169 Uiso calc R 1 . .
    H H15B 0.2422 0.8502 0.2610 0.169 Uiso calc R 1 . .
    H H15C 0.0584 0.8515 0.2195 0.169 Uiso calc R 1 . .
    C C16 0.2150(10) 1.5357(6) 0.4433(4) 0.119 Uani d . 1 . .
    H H16A 0.2730 1.5823 0.4161 0.178 Uiso calc R 1 . .
    H H16B 0.2847 1.5350 0.4861 0.178 Uiso calc R 1 . .
    H H16C 0.1053 1.5626 0.4497 0.178 Uiso calc R 1 . .
    C C17 0.1872(10) 1.4226(6) 0.4092(4) 0.110 Uani d . 1 . .
    H H17A 0.1149 1.4217 0.3662 0.132 Uiso calc R 1 . .
    H H17B 0.2969 1.3947 0.4017 0.132 Uiso calc R 1 . .
    C C18 0.0078(8) 1.2714(5) 0.4211(3) 0.0780(16) Uani d . 1 . .
    C C19 -0.0646(8) 1.2030(5) 0.4724(3) 0.0746(15) Uani d DU 1 . .
    C C20 -0.2409(8) 1.1672(5) 0.4701(3) 0.0764(15) Uani d DU 1 . .
    C C21 -0.2891(9) 1.1016(5) 0.5153(3) 0.0913(18) Uani d DU 1 . .
    H H21A -0.4058 1.0800 0.5142 0.110 Uiso calc R 1 . .
    C C22 -0.1676(12) 1.0649(6) 0.5642(4) 0.110(2) Uani d DU 1 . .
    H H22A -0.2028 1.0171 0.5939 0.132 Uiso calc R 1 . .
    C C23 -0.0037(11) 1.0987(7) 0.5676(4) 0.109(2) Uani d DU 1 . .
    H H23A 0.0758 1.0747 0.6005 0.131 Uiso calc R 1 . .
    C C24 0.0571(10) 1.1704(6) 0.5229(4) 0.106(2) Uani d DU 1 . .
    H H24A 0.1734 1.1950 0.5270 0.127 Uiso calc R 1 . .
    C C25 -0.3841(7) 1.0362(5) 0.3238(3) 0.0684(14) Uani d . 1 . .
    C C26 -0.2682(6) 1.0601(5) 0.2143(3) 0.0675(13) Uani d U 1 . .
    C C27 -0.2115(9) 1.2230(6) 0.1711(4) 0.0914(18) Uani d U 1 . .
    C C28 -0.1619(9) 1.1722(6) 0.1197(4) 0.0905(18) Uani d U 1 . .
    H H28A -0.1251 1.2107 0.0859 0.109 Uiso calc R 1 . .
    C C29 -0.1637(7) 1.0629(5) 0.1155(3) 0.0747(15) Uani d U 1 . .
    C C30 -0.1119(5) 0.8938(3) 0.0581(2) 0.0413(10) Uani d . 1 . .
    H H30A -0.0725 0.8680 0.0170 0.062 Uiso calc R 1 . .
    H H30B -0.2276 0.8629 0.0587 0.062 Uiso calc R 1 . .
    H H30C -0.0369 0.8720 0.0954 0.062 Uiso calc R 1 . .
loop_
    _atom_site_aniso_label
    _atom_site_aniso_U_11
    _atom_site_aniso_U_22
    _atom_site_aniso_U_33
    _atom_site_aniso_U_12
    _atom_site_aniso_U_13
    _atom_site_aniso_U_23
    Cl1 0.163(2) 0.0865(13) 0.183(2) -0.0031(13) 0.0484(17) -0.0403(14)
    Cl2 0.199(2) 0.0701(12) 0.1447(19) 0.0120(13) 0.0191(16) 0.0190(11)
    S1 0.0420(7) 0.0561(8) 0.0927(10) -0.0030(6) 0.0109(7) 0.0143(7)
    S2 0.0714(10) 0.0853(12) 0.0964(12) 0.0066(8) 0.0153(9) -0.0094(9)
    O1 0.121 0.121 0.121 0.009 0.017 0.012
    O2 0.131(4) 0.064(3) 0.109(3) 0.008(3) 0.009(3) -0.001(2)
    O3 0.066(2) 0.070(2) 0.113(3) 0.0030(19) 0.025(2) 0.030(2)
    O4 0.071(3) 0.078(3) 0.085(3) -0.009(2) 0.007(2) 0.010(2)
    O5 0.058(2) 0.060(2) 0.069(2) 0.0027(16) 0.0199(18) 0.0014(17)
    O6 0.092(3) 0.121(4) 0.062(2) 0.027(3) 0.018(2) 0.018(2)
    O7 0.100(3) 0.094(3) 0.112(4) -0.023(3) 0.021(3) -0.013(3)
    O8 0.099(3) 0.114(4) 0.077(3) -0.015(3) 0.014(2) -0.007(3)
    O9 0.072(3) 0.151(5) 0.145(4) -0.003(3) 0.041(3) -0.026(3)
    O10 0.109(4) 0.072(3) 0.134(4) 0.019(3) -0.010(3) -0.019(3)
    O11 0.093(3) 0.082(3) 0.088(3) -0.017(2) 0.018(2) 0.011(2)
    O12 0.087 0.087 0.087 0.007 0.012 0.008
    N1 0.050(2) 0.060(3) 0.081(3) 0.013(2) 0.017(2) 0.012(2)
    N2 0.045(2) 0.059(3) 0.066(3) 0.0026(19) 0.0112(19) 0.010(2)
    N3 0.051(3) 0.082(3) 0.061(3) 0.020(2) 0.002(2) 0.009(2)
    N4 0.054(3) 0.066(3) 0.093(3) -0.002(2) 0.005(2) -0.010(3)
    N5 0.068(3) 0.072(3) 0.064(3) 0.006(2) -0.005(2) -0.002(2)
    N6 0.067(3) 0.065(3) 0.063(3) 0.000(2) -0.005(2) 0.010(2)
    N7 0.082(3) 0.078(3) 0.073(3) 0.004(3) 0.002(2) 0.014(2)
    N8 0.053(3) 0.088(3) 0.067(3) 0.004(2) -0.007(2) 0.005(2)
    C1 0.110 0.110 0.110 0.009 0.015 0.011
    C2 0.105 0.105 0.105 0.008 0.015 0.010
    C3 0.079(4) 0.062(4) 0.109(5) 0.000(3) -0.015(4) 0.034(4)
    C4 0.051(3) 0.045(3) 0.116(5) -0.002(2) 0.002(3) 0.012(3)
    C5 0.048(3) 0.047(3) 0.164(7) -0.004(3) 0.015(4) 0.001(4)
    C6 0.048(4) 0.056(4) 0.205(9) 0.000(3) 0.043(5) -0.019(5)
    C7 0.071(4) 0.052(3) 0.163(7) -0.015(3) 0.057(5) -0.021(4)
    C8 0.060(4) 0.058(3) 0.120(5) -0.009(3) 0.014(3) 0.013(3)
    C9 0.049(3) 0.041(3) 0.090(4) -0.011(2) 0.010(3) 0.005(3)
    C10 0.036(3) 0.056(3) 0.077(4) 0.010(2) 0.005(2) 0.014(3)
    C11 0.043(3) 0.066(3) 0.063(3) 0.005(2) -0.004(2) 0.004(3)
    C12 0.052(3) 0.098(5) 0.054(3) 0.014(3) -0.003(3) 0.006(3)
    C13 0.067(4) 0.113(6) 0.069(4) 0.015(4) 0.007(3) -0.017(4)
    C14 0.069(4) 0.079(4) 0.086(4) 0.000(3) -0.006(3) -0.013(3)
    C15 0.126(6) 0.122(7) 0.096(5) -0.004(5) 0.026(4) 0.037(5)
    C16 0.119 0.119 0.119 0.009 0.016 0.011
    C17 0.110 0.110 0.110 0.009 0.015 0.011
    C18 0.064(4) 0.082(4) 0.084(4) -0.007(3) 0.012(3) -0.007(3)
    C19 0.078(4) 0.080(4) 0.065(3) -0.009(3) 0.017(3) 0.001(3)
    C20 0.076(3) 0.075(4) 0.074(3) -0.006(3) 0.008(3) -0.006(3)
    C21 0.094(4) 0.095(4) 0.083(4) -0.019(3) 0.025(3) 0.001(3)
    C22 0.138(5) 0.110(5) 0.075(4) -0.012(4) 0.008(4) 0.006(3)
    C23 0.127(5) 0.117(5) 0.079(4) 0.015(4) -0.008(4) 0.015(4)
    C24 0.094(4) 0.114(5) 0.099(5) -0.002(4) -0.010(3) -0.005(4)
    C25 0.056(3) 0.074(4) 0.073(4) 0.002(3) -0.002(3) 0.011(3)
    C26 0.042(3) 0.091(4) 0.064(3) -0.002(3) -0.004(2) 0.003(3)
    C27 0.088(4) 0.101(4) 0.082(4) 0.012(3) -0.004(3) 0.013(3)
    C28 0.092(4) 0.086(4) 0.090(4) -0.002(3) 0.004(3) 0.017(3)
    C29 0.058(3) 0.099(4) 0.063(3) 0.010(3) -0.005(3) 0.002(3)
    C30 0.030(2) 0.050(3) 0.041(2) 0.0020(18) 0.0019(17) -0.0027(18)
_geom_special_details
;
All e.s.d.'s (except the e.s.d. in the dihedral angle between two l.s.
planes) are estimated using the full covariance matrix. The cell e.s.d.'s
are taken into account individually in the estimation of e.s.d.'s in
distances, angles and torsion angles; correlations between e.s.d.'s in
cell parameters are only used when they are defined by crystal symmetry.
An approximate (isotropic) treatment of cell e.s.d.'s is used for
estimating e.s.d.'s involving l.s. planes.
;
loop_
    _geom_bond_atom_site_label_1
    _geom_bond_atom_site_label_2
    _geom_bond_site_symmetry_2
    _geom_bond_distance
    _geom_bond_publ_flag
    Cl1 C14 . 1.727(7) ?
    S1 O3 . 1.413(4) ?
    S1 O4 . 1.416(4) ?
    S1 N1 . 1.639(4) ?
    S1 C9 . 1.767(5) ?
    O1 C3 . 1.325(7) ?
    O1 C2 . 1.464(8) ?
    O2 C3 . 1.230(8) ?
    O5 C10 . 1.180(6) ?
    O6 C12 . 1.370(7) ?
    O6 C15 . 1.384(8) ?
    N1 C10 . 1.386(6) ?
    N1 H1A . 0.8600 ?
    N2 C11 . 1.374(6) ?
    N2 C10 . 1.391(6) ?
    N2 H2A . 0.8600 ?
    N3 C12 . 1.306(6) ?
    N3 C11 . 1.327(6) ?
    N4 C14 . 1.319(7) ?
    N4 C11 . 1.331(6) ?
    C1 C2 . 1.427(7) ?
    C1 H1B . 0.9600 ?
    C1 H1C . 0.9600 ?
    C1 H1D . 0.9600 ?
    C2 H2B . 0.9700 ?
    C2 H2C . 0.9700 ?
    C3 C4 . 1.422(9) ?
    C4 C9 . 1.393(8) ?
    C4 C5 . 1.440(8) ?
    C5 C6 . 1.305(10) ?
    C5 H5A . 0.9300 ?
    C6 C7 . 1.369(10) ?
    C6 H6A . 0.9300 ?
    C7 C8 . 1.389(8) ?
    C7 H7A . 0.9300 ?
    C8 C9 . 1.381(8) ?
    C8 H8A . 0.9300 ?
    C12 C13 . 1.391(8) ?
    C13 C14 . 1.357(8) ?
    C13 H13A . 0.9300 ?
    C15 H15A . 0.9600 ?
    C15 H15B . 0.9600 ?
    C15 H15C . 0.9600 ?
    Cl2 C27 . 1.732(7) ?
    S2 O9 . 1.421(5) ?
    S2 O10 . 1.429(5) ?
    S2 N5 . 1.643(4) ?
    S2 C20 . 1.755(6) ?
    O7 C18 . 1.314(7) ?
    O7 C17 . 1.450(8) ?
    O8 C18 . 1.161(7) ?
    O11 C25 . 1.195(6) ?
    O12 C29 . 1.356(6) ?
    O12 C30 . 1.364(5) ?
    N5 C25 . 1.385(7) ?
    N5 H5B . 0.8600 ?
    N6 C25 . 1.373(7) ?
    N6 C26 . 1.395(7) ?
    N6 H6B . 0.8600 ?
    N7 C26 . 1.335(7) ?
    N7 C27 . 1.352(8) ?
    N8 C26 . 1.341(7) ?
    N8 C29 . 1.380(7) ?
    C16 C17 . 1.488(9) ?
    C16 H16A . 0.9600 ?
    C16 H16B . 0.9600 ?
    C16 H16C . 0.9600 ?
    C17 H17A . 0.9700 ?
    C17 H17B . 0.9700 ?
    C18 C19 . 1.533(8) ?
    C19 C24 . 1.404(9) ?
    C19 C20 . 1.413(8) ?
    C20 C21 . 1.344(8) ?
    C21 C22 . 1.403(10) ?
    C21 H21A . 0.9300 ?
    C22 C23 . 1.313(10) ?
    C22 H22A . 0.9300 ?
    C23 C24 . 1.420(10) ?
    C23 H23A . 0.9300 ?
    C24 H24A . 0.9300 ?
    C27 C28 . 1.282(9) ?
    C28 C29 . 1.339(8) ?
    C28 H28A . 0.9300 ?
    C30 H30A . 0.9600 ?
    C30 H30B . 0.9600 ?
    C30 H30C . 0.9600 ?
loop_
    _geom_angle_atom_site_label_1
    _geom_angle_atom_site_label_2
    _geom_angle_atom_site_label_3
    _geom_angle_site_symmetry_1
    _geom_angle_site_symmetry_3
    _geom_angle
    _geom_angle_publ_flag
    O3 S1 O4 . . 120.0(2) ?
    O3 S1 N1 . . 104.5(2) ?
    O4 S1 N1 . . 108.2(2) ?
    O3 S1 C9 . . 109.6(2) ?
    O4 S1 C9 . . 107.6(3) ?
    N1 S1 C9 . . 106.0(2) ?
    C3 O1 C2 . . 113.9(6) ?
    C12 O6 C15 . . 114.6(5) ?
    C10 N1 S1 . . 122.1(4) ?
    C10 N1 H1A . . 119.0 ?
    S1 N1 H1A . . 119.0 ?
    C11 N2 C10 . . 130.6(4) ?
    C11 N2 H2A . . 114.7 ?
    C10 N2 H2A . . 114.7 ?
    C12 N3 C11 . . 118.6(5) ?
    C14 N4 C11 . . 115.5(5) ?
    C2 C1 H1B . . 109.5 ?
    C2 C1 H1C . . 109.5 ?
    H1B C1 H1C . . 109.5 ?
    C2 C1 H1D . . 109.5 ?
    H1B C1 H1D . . 109.5 ?
    H1C C1 H1D . . 109.5 ?
    C1 C2 O1 . . 117.7(6) ?
    C1 C2 H2B . . 107.9 ?
    O1 C2 H2B . . 107.9 ?
    C1 C2 H2C . . 107.9 ?
    O1 C2 H2C . . 107.9 ?
    H2B C2 H2C . . 107.2 ?
    O2 C3 O1 . . 120.8(7) ?
    O2 C3 C4 . . 128.4(6) ?
    O1 C3 C4 . . 110.8(6) ?
    C9 C4 C3 . . 123.8(5) ?
    C9 C4 C5 . . 116.4(6) ?
    C3 C4 C5 . . 119.4(6) ?
    C6 C5 C4 . . 120.4(7) ?
    C6 C5 H5A . . 119.8 ?
    C4 C5 H5A . . 119.8 ?
    C5 C6 C7 . . 123.0(6) ?
    C5 C6 H6A . . 118.5 ?
    C7 C6 H6A . . 118.5 ?
    C6 C7 C8 . . 119.6(7) ?
    C6 C7 H7A . . 120.2 ?
    C8 C7 H7A . . 120.2 ?
    C9 C8 C7 . . 118.4(7) ?
    C9 C8 H8A . . 120.8 ?
    C7 C8 H8A . . 120.8 ?
    C8 C9 C4 . . 122.1(5) ?
    C8 C9 S1 . . 116.4(4) ?
    C4 C9 S1 . . 121.3(4) ?
    O5 C10 N1 . . 122.3(5) ?
    O5 C10 N2 . . 122.7(5) ?
    N1 C10 N2 . . 114.9(5) ?
    N3 C11 N4 . . 124.6(5) ?
    N3 C11 N2 . . 120.2(5) ?
    N4 C11 N2 . . 115.2(5) ?
    N3 C12 O6 . . 120.8(6) ?
    N3 C12 C13 . . 121.3(6) ?
    O6 C12 C13 . . 117.9(5) ?
    C14 C13 C12 . . 115.4(5) ?
    C14 C13 H13A . . 122.3 ?
    C12 C13 H13A . . 122.3 ?
    N4 C14 C13 . . 124.6(6) ?
    N4 C14 Cl1 . . 115.5(5) ?
    C13 C14 Cl1 . . 119.9(5) ?
    O6 C15 H15A . . 109.5 ?
    O6 C15 H15B . . 109.5 ?
    H15A C15 H15B . . 109.5 ?
    O6 C15 H15C . . 109.5 ?
    H15A C15 H15C . . 109.5 ?
    H15B C15 H15C . . 109.5 ?
    O9 S2 O10 . . 118.1(3) ?
    O9 S2 N5 . . 109.7(3) ?
    O10 S2 N5 . . 104.9(3) ?
    O9 S2 C20 . . 107.9(3) ?
    O10 S2 C20 . . 109.1(3) ?
    N5 S2 C20 . . 106.5(2) ?
    C18 O7 C17 . . 113.0(5) ?
    C29 O12 C30 . . 121.9(5) ?
    C25 N5 S2 . . 124.5(4) ?
    C25 N5 H5B . . 117.8 ?
    S2 N5 H5B . . 117.8 ?
    C25 N6 C26 . . 132.3(5) ?
    C25 N6 H6B . . 113.9 ?
    C26 N6 H6B . . 113.9 ?
    C26 N7 C27 . . 117.3(5) ?
    C26 N8 C29 . . 112.1(5) ?
    C17 C16 H16A . . 109.5 ?
    C17 C16 H16B . . 109.5 ?
    H16A C16 H16B . . 109.5 ?
    C17 C16 H16C . . 109.5 ?
    H16A C16 H16C . . 109.5 ?
    H16B C16 H16C . . 109.5 ?
    O7 C17 C16 . . 106.5(6) ?
    O7 C17 H17A . . 110.4 ?
    C16 C17 H17A . . 110.4 ?
    O7 C17 H17B . . 110.4 ?
    C16 C17 H17B . . 110.4 ?
    H17A C17 H17B . . 108.6 ?
    O8 C18 O7 . . 127.7(6) ?
    O8 C18 C19 . . 123.5(6) ?
    O7 C18 C19 . . 108.8(5) ?
    C24 C19 C20 . . 119.1(6) ?
    C24 C19 C18 . . 116.2(6) ?
    C20 C19 C18 . . 124.6(6) ?
    C21 C20 C19 . . 119.8(6) ?
    C21 C20 S2 . . 118.8(5) ?
    C19 C20 S2 . . 121.3(5) ?
    C20 C21 C22 . . 121.6(7) ?
    C20 C21 H21A . . 119.2 ?
    C22 C21 H21A . . 119.2 ?
    C23 C22 C21 . . 119.3(7) ?
    C23 C22 H22A . . 120.3 ?
    C21 C22 H22A . . 120.3 ?
    C22 C23 C24 . . 122.6(8) ?
    C22 C23 H23A . . 118.7 ?
    C24 C23 H23A . . 118.7 ?
    C19 C24 C23 . . 117.6(7) ?
    C19 C24 H24A . . 121.2 ?
    C23 C24 H24A . . 121.2 ?
    O11 C25 N6 . . 122.1(6) ?
    O11 C25 N5 . . 123.4(6) ?
    N6 C25 N5 . . 114.4(5) ?
    N7 C26 N8 . . 125.6(5) ?
    N7 C26 N6 . . 118.2(5) ?
    N8 C26 N6 . . 116.1(5) ?
    C28 C27 N7 . . 121.7(7) ?
    C28 C27 Cl2 . . 124.5(6) ?
    N7 C27 Cl2 . . 113.9(5) ?
    C27 C28 C29 . . 119.2(7) ?
    C27 C28 H28A . . 120.4 ?
    C29 C28 H28A . . 120.4 ?
    C28 C29 O12 . . 121.7(6) ?
    C28 C29 N8 . . 124.1(6) ?
    O12 C29 N8 . . 114.2(6) ?
    O12 C30 H30A . . 109.5 ?
    O12 C30 H30B . . 109.5 ?
    H30A C30 H30B . . 109.5 ?
    O12 C30 H30C . . 109.5 ?
    H30A C30 H30C . . 109.5 ?
    H30B C30 H30C . . 109.5 ?
loop_
    _geom_torsion_atom_site_label_1
    _geom_torsion_atom_site_label_2
    _geom_torsion_atom_site_label_3
    _geom_torsion_atom_site_label_4
    _geom_torsion_site_symmetry_1
    _geom_torsion_site_symmetry_2
    _geom_torsion_site_symmetry_3
    _geom_torsion_site_symmetry_4
    _geom_torsion
    _geom_torsion_publ_flag
    O3 S1 N1 C10 . . . . 176.9(4) ?
    O4 S1 N1 C10 . . . . -54.2(4) ?
    C9 S1 N1 C10 . . . . 61.1(4) ?
    C3 O1 C2 C1 . . . . -160.3(6) ?
    C2 O1 C3 O2 . . . . 1.8(9) ?
    C2 O1 C3 C4 . . . . -179.5(5) ?
    O2 C3 C4 C9 . . . . -46.4(9) ?
    O1 C3 C4 C9 . . . . 135.0(6) ?
    O2 C3 C4 C5 . . . . 125.9(7) ?
    O1 C3 C4 C5 . . . . -52.6(7) ?
    C9 C4 C5 C6 . . . . -2.5(8) ?
    C3 C4 C5 C6 . . . . -175.4(6) ?
    C4 C5 C6 C7 . . . . 4.8(10) ?
    C5 C6 C7 C8 . . . . -4.8(10) ?
    C6 C7 C8 C9 . . . . 2.5(8) ?
    C7 C8 C9 C4 . . . . -0.4(8) ?
    C7 C8 C9 S1 . . . . -175.3(4) ?
    C3 C4 C9 C8 . . . . 172.9(5) ?
    C5 C4 C9 C8 . . . . 0.4(7) ?
    C3 C4 C9 S1 . . . . -12.5(7) ?
    C5 C4 C9 S1 . . . . 175.0(4) ?
    O3 S1 C9 C8 . . . . 142.1(4) ?
    O4 S1 C9 C8 . . . . 10.0(4) ?
    N1 S1 C9 C8 . . . . -105.7(4) ?
    O3 S1 C9 C4 . . . . -32.8(5) ?
    O4 S1 C9 C4 . . . . -164.9(4) ?
    N1 S1 C9 C4 . . . . 79.4(4) ?
    S1 N1 C10 O5 . . . . -5.1(7) ?
    S1 N1 C10 N2 . . . . 176.5(3) ?
    C11 N2 C10 O5 . . . . 179.5(5) ?
    C11 N2 C10 N1 . . . . -2.1(7) ?
    C12 N3 C11 N4 . . . . -2.0(7) ?
    C12 N3 C11 N2 . . . . 180.0(4) ?
    C14 N4 C11 N3 . . . . 2.1(7) ?
    C14 N4 C11 N2 . . . . -179.8(4) ?
    C10 N2 C11 N3 . . . . 1.8(7) ?
    C10 N2 C11 N4 . . . . -176.4(4) ?
    C11 N3 C12 O6 . . . . 179.4(4) ?
    C11 N3 C12 C13 . . . . 0.0(7) ?
    C15 O6 C12 N3 . . . . -0.7(8) ?
    C15 O6 C12 C13 . . . . 178.6(6) ?
    N3 C12 C13 C14 . . . . 1.6(8) ?
    O6 C12 C13 C14 . . . . -177.8(5) ?
    C11 N4 C14 C13 . . . . -0.3(8) ?
    C11 N4 C14 Cl1 . . . . 178.8(4) ?
    C12 C13 C14 N4 . . . . -1.5(9) ?
    C12 C13 C14 Cl1 . . . . 179.5(4) ?
    O9 S2 N5 C25 . . . . -58.7(5) ?
    O10 S2 N5 C25 . . . . 173.5(4) ?
    C20 S2 N5 C25 . . . . 57.8(5) ?
    C18 O7 C17 C16 . . . . 153.5(6) ?
    C17 O7 C18 O8 . . . . -3.6(10) ?
    C17 O7 C18 C19 . . . . 175.9(5) ?
    O8 C18 C19 C24 . . . . 125.1(7) ?
    O7 C18 C19 C24 . . . . -54.4(7) ?
    O8 C18 C19 C20 . . . . -51.7(9) ?
    O7 C18 C19 C20 . . . . 128.8(6) ?
    C24 C19 C20 C21 . . . . -1.0(8) ?
    C18 C19 C20 C21 . . . . 175.7(6) ?
    C24 C19 C20 S2 . . . . 176.5(5) ?
    C18 C19 C20 S2 . . . . -6.7(7) ?
    O9 S2 C20 C21 . . . . 7.4(5) ?
    O10 S2 C20 C21 . . . . 136.8(5) ?
    N5 S2 C20 C21 . . . . -110.4(5) ?
    O9 S2 C20 C19 . . . . -170.2(4) ?
    O10 S2 C20 C19 . . . . -40.8(5) ?
    N5 S2 C20 C19 . . . . 72.1(5) ?
    C19 C20 C21 C22 . . . . -1.7(9) ?
    S2 C20 C21 C22 . . . . -179.3(5) ?
    C20 C21 C22 C23 . . . . 2.6(11) ?
    C21 C22 C23 C24 . . . . -0.8(12) ?
    C20 C19 C24 C23 . . . . 2.7(9) ?
    C18 C19 C24 C23 . . . . -174.3(6) ?
    C22 C23 C24 C19 . . . . -1.8(11) ?
    C26 N6 C25 O11 . . . . -177.9(5) ?
    C26 N6 C25 N5 . . . . 2.3(8) ?
    S2 N5 C25 O11 . . . . 10.6(8) ?
    S2 N5 C25 N6 . . . . -169.5(4) ?
    C27 N7 C26 N8 . . . . 0.6(8) ?
    C27 N7 C26 N6 . . . . -176.7(5) ?
    C29 N8 C26 N7 . . . . 0.9(7) ?
    C29 N8 C26 N6 . . . . 178.2(4) ?
    C25 N6 C26 N7 . . . . -6.2(8) ?
    C25 N6 C26 N8 . . . . 176.3(5) ?
    C26 N7 C27 C28 . . . . -1.1(9) ?
    C26 N7 C27 Cl2 . . . . 177.4(4) ?
    N7 C27 C28 C29 . . . . 0.0(11) ?
    Cl2 C27 C28 C29 . . . . -178.3(5) ?
    C27 C28 C29 O12 . . . . -179.0(6) ?
    C27 C28 C29 N8 . . . . 1.7(10) ?
    C30 O12 C29 C28 . . . . -180.0(5) ?
    C30 O12 C29 N8 . . . . -0.6(7) ?
    C26 N8 C29 C28 . . . . -2.1(8) ?
    C26 N8 C29 O12 . . . . 178.6(4) ?
loop_
    _geom_hbond_atom_site_label_D
    _geom_hbond_atom_site_label_H
    _geom_hbond_atom_site_label_A
    _geom_hbond_site_symmetry_A
    _geom_hbond_distance_DH
    _geom_hbond_distance_HA
    _geom_hbond_distance_DA
    _geom_hbond_angle_DHA
    _geom_hbond_publ_flag
    N1 H1A N3 . 0.86 1.96 2.648(6) 136.00 yes
    N2 H2A O5 2_675 0.86 2.00 2.831(8) 162.00 yes
    N5 H5B N7 . 0.86 1.96 2.651(6) 136.00 yes
    N6 H6B O2 1_455 0.86 2.14 2.973(7) 162.00 yes
    C8 H8A O4 . 0.93 2.43 2.821(6) 105.00 yes
    C21 H21A O9 . 0.93 2.44 2.848(8) 107.00 yes
data_global
_journal_date_recd_electronic     2008-06-03
_journal_date_accepted     2008-06-05
_journal_name_full     'Acta Crystallographica, Section E'
_journal_year     2008
_journal_volume     64
_journal_issue      7
_journal_page_first     o1248
_journal_page_last     o1248
_journal_paper_category     QO
_journal_coeditor_code     HK2471
_publ_contact_author_name     'Professor Fang-shi Li'
_publ_contact_author_address
;
'Fang-shi Li'
Department of Applied Chemistry,
College of Science,
Nanjing University of Technolgy,
No.5 Xinmofan Road,
Nanjing 210009
People's Republic of China
;
_publ_contact_author_email     fangshi.li@njut.edu.cn
_publ_contact_author_fax     '86 25  83587450'
_publ_contact_author_phone     '86 25 83587450'
_publ_section_title
;\
Ethyl
2-{<i>N</i>-[<i>N</i>-(4-chloro-6-methoxypyrimidin-2-yl)carbamoyl]sulfamoyl}\
benzoate
;
loop_
    _publ_author_name
    _publ_author_address
    'Chui Lu'
;
Department of Applied Chemistry,
College of Science,
Nanjing University of Technolgy,
No. 5 Xinmofan Road,
Nanjing 210009
People's Republic of China
;
    'Fang-shi Li'
;
Department of Applied Chemistry,
College of Science,
Nanjing University of Technolgy,
No. 5 Xinmofan Road,
Nanjing 210009
People's Republic of China
;
    'Da-sheng Yu'
;
Department of Applied Chemistry,
College of Science,
Nanjing University of Technolgy,
No. 5 Xinmofan Road,
Nanjing 210009
People's Republic of China
;
    'Wei Yao'
;
Department of Applied Chemistry,
College of Science,
Nanjing University of Technolgy,
No. 5 Xinmofan Road,
Nanjing 210009
People's Republic of China
;
    'Yin-hong Liu'
;
Department of Applied Chemistry,
College of Science,
Nanjing University of Technolgy,
No. 5 Xinmofan Road,
Nanjing 210009
People's Republic of China
;
