# Supplementary material for: Ethyl 2-{N-[N-(4-chloro-6-methoxy­pyrimidin-2-yl)carbamo­yl]sulfamo­yl}benzoate
Source: Acta Crystallogr Sect E Struct Rep Online. 2008 Jun 13;64(Pt 7):o1248. doi: 10.1107/S1600536808017029 (PMC2961814; doi:10.1107/S1600536808017029)
Supplement: Supplementary file 2 [file e-64-o1248-Isup2.hkl]

# 
# h,k,l, Fc-squared, Fo-squared, sigma(Fo-squared) and status flag 
# 
data_I
_shelx_title ' X in P-1' 
_shelx_refln_list_code          4 
_shelx_F_calc_maximum      240.53 
_exptl_crystal_F_000       856.00 
_reflns_d_resolution_high  0.8355 
 
loop_ 
 _symmetry_equiv_pos_as_xyz 
 'x, y, z' 
 '-x, -y, -z' 
 
_cell_length_a     7.8210 
_cell_length_b    12.3100 
_cell_length_c    20.2000 
_cell_angle_alpha  94.970 
_cell_angle_beta   97.580 
_cell_angle_gamma  93.760 
 
_shelx_F_squared_multiplier     1.000 
 
loop_ 
 _refln_index_h 
 _refln_index_k 
 _refln_index_l 
 _refln_F_squared_calc 
 _refln_F_squared_meas 
 _refln_F_squared_sigma 
 _refln_observed_status 
   1   0   0     4099.22     4571.09     76.67 o 
   2   0   0    21251.66    20466.49    227.32 o 
   3   0   0     1411.79     1174.35     16.71 o 
   4   0   0      129.80      149.78      9.34 o 
   5   0   0      225.45      197.59     12.52 o 
   6   0   0       34.82       39.30     12.15 o 
   7   0   0       27.36       43.70     10.86 o 
   8   0   0        3.98       24.11     13.19 o 
   9   0   0        0.95        2.04     14.97 o 
  -9   1   0       18.36       15.05     14.51 o 
  -8   1   0        0.64        7.82     11.96 o 
  -7   1   0       26.30       27.62     10.80 o 
  -6   1   0      232.50      207.48     13.87 o 
  -5   1   0       46.61       80.24      8.57 o 
  -4   1   0      926.20     1168.00     19.04 o 
  -3   1   0      605.73      605.15     11.67 o 
  -2   1   0      881.79      825.50      7.71 o 
  -1   1   0     2093.25     2371.82     13.63 o 
   0   1   0    10783.43    12395.40     69.27 o 
   1   1   0     2765.50     2696.94     61.19 o 
   2   1   0      683.67      625.86      5.24 o 
   3   1   0      606.87      444.41     10.60 o 
   4   1   0      550.85      621.56     15.45 o 
   5   1   0       27.56        4.77      7.49 o 
   6   1   0        5.72       14.40      9.66 o 
   7   1   0        0.00       23.47     10.87 o 
   8   1   0       90.67       78.06     17.65 o 
   9   1   0        6.69       33.08     14.85 o 
  -9   2   0       26.96       26.18     14.24 o 
  -8   2   0        1.27        0.80     12.54 o 
  -7   2   0        3.82       34.70      9.21 o 
  -6   2   0        1.42        3.55      9.96 o 
  -5   2   0       27.55        8.91      6.62 o 
  -4   2   0      102.26      105.85      7.55 o 
  -3   2   0     5945.40     5686.90     35.83 o 
  -2   2   0        0.27        3.02      4.01 o 
  -1   2   0     3653.61     3583.78     76.95 o 
   0   2   0      897.23     1087.66     13.45 o 
   1   2   0    12970.56    12841.61    149.78 o 
   2   2   0     4477.46     4216.99     25.61 o 
   3   2   0       14.41       15.69      5.53 o 
   4   2   0      537.50      584.03     18.45 o 
   5   2   0       64.04       45.62      7.81 o 
   6   2   0        0.46        1.44     10.75 o 
   7   2   0       85.00       88.32     15.09 o 
   8   2   0      133.30      134.83     18.01 o 
   9   2   0        9.27        1.04     16.34 o 
  -9   3   0       30.20        5.61     16.35 o 
  -8   3   0        0.01        2.38     13.48 o 
  -7   3   0       14.14       13.37     10.24 o 
  -6   3   0       61.30       75.34     11.21 o 
  -5   3   0      304.13      263.79     13.07 o 
  -4   3   0      309.75      388.77     12.71 o 
  -3   3   0       98.43      114.50      6.18 o 
  -2   3   0     4614.68     4942.61     29.31 o 
  -1   3   0      461.08      535.09      8.39 o 
   0   3   0    11559.04    12282.02    116.74 o 
   1   3   0     4649.33     5099.18    110.06 o 
   2   3   0     2189.25     2560.02     26.91 o 
   3   3   0        0.62        3.48      4.92 o 
   4   3   0      158.72      162.78      6.63 o 
   5   3   0        0.16       22.11      7.07 o 
   6   3   0       12.80       11.89      9.34 o 
   7   3   0       73.94      117.08     15.15 o 
   8   3   0        7.55       12.82     14.92 o 
  -9   4   0        0.70       13.59     13.59 o 
  -8   4   0        2.91        4.97     12.57 o 
  -7   4   0       31.12        2.82     11.53 o 
  -6   4   0       38.00       48.76     10.46 o 
  -5   4   0       98.73       98.91      9.96 o 
  -4   4   0       99.50      101.80      8.88 o 
  -3   4   0     1040.20     1124.22     19.68 o 
  -2   4   0      757.27      731.11     12.27 o 
  -1   4   0      512.56      487.64      9.21 o 
   0   4   0     6098.43     6237.60    126.67 o 
   1   4   0     2475.31     2359.30     20.72 o 
   2   4   0     2444.45     2632.78     23.97 o 
   3   4   0      498.72      493.39      8.43 o 
   4   4   0        9.96       23.97      6.18 o 
   5   4   0       28.99       23.74      8.18 o 
   6   4   0       51.11       17.88      9.38 o 
   7   4   0       87.23       85.15     14.88 o 
   8   4   0       14.83       10.20     13.20 o 
  -8   5   0        1.79        4.22     12.39 o 
  -7   5   0        0.47       26.04     10.44 o 
  -6   5   0      124.87      103.92     13.88 o 
  -5   5   0      274.38      359.21     15.68 o 
  -4   5   0      150.90      156.62     10.04 o 
  -3   5   0     1329.17     1400.32     21.08 o 
  -2   5   0     1179.52     1168.77     16.74 o 
  -1   5   0        9.68       10.69      5.13 o 
   0   5   0     7178.08     6684.49     44.37 o 
   1   5   0      283.94      349.16      9.69 o 
   2   5   0      261.23      209.88      8.59 o 
   3   5   0       65.10       31.16      5.82 o 
   4   5   0        1.32        5.04      7.03 o 
   5   5   0      130.27      141.31     12.65 o 
   6   5   0      108.13      159.69     15.31 o 
   7   5   0       22.12       29.55     13.73 o 
   8   5   0        4.84        4.75     15.81 o 
  -8   6   0        5.85        7.70     14.20 o 
  -7   6   0       27.26       15.78     14.10 o 
  -6   6   0      151.33      178.06     15.00 o 
  -5   6   0       54.31      101.00     10.73 o 
  -4   6   0       47.28       69.81      8.06 o 
  -3   6   0       70.63       90.07      7.48 o 
  -2   6   0     5123.00     5677.94     39.64 o 
  -1   6   0        1.90        4.23      6.20 o 
   0   6   0     5737.96     6178.93     32.42 o 
   1   6   0     3014.27     3448.70     31.71 o 
   2   6   0       15.20       23.39      5.12 o 
   3   6   0       68.47       98.52     10.82 o 
   4   6   0      106.87      161.39     11.48 o 
   5   6   0       43.62       30.40     11.04 o 
   6   6   0       36.08       72.02     14.48 o 
   7   6   0      269.21      254.78     21.35 o 
   8   6   0        2.10        3.82     15.54 o 
  -8   7   0        8.60       17.44     13.74 o 
  -7   7   0        1.43        8.59     12.67 o 
  -6   7   0      153.46      215.73     16.62 o 
  -5   7   0        4.41        3.25      7.98 o 
  -4   7   0      207.21      234.83     14.84 o 
  -3   7   0      387.12      335.44     13.04 o 
  -2   7   0       30.45       18.22      5.85 o 
  -1   7   0      463.28      432.47     13.20 o 
   0   7   0      326.67      374.39     11.05 o 
   1   7   0     1773.17     1677.08     25.60 o 
   2   7   0       82.89       79.80     11.48 o 
   3   7   0       78.20      130.05     10.51 o 
   4   7   0       18.07       13.04      9.55 o 
   5   7   0      132.78       78.95     13.57 o 
   6   7   0       33.88       30.09     13.17 o 
   7   7   0        1.48       22.47     14.60 o 
  -8   8   0       64.11       56.29     17.22 o 
  -7   8   0        6.44        8.04     13.87 o 
  -6   8   0       23.25       24.36     12.26 o 
  -5   8   0       64.00       73.60     11.85 o 
  -4   8   0      133.63      112.08     10.83 o 
  -3   8   0      172.90      158.42     11.33 o 
  -2   8   0      108.33       79.54      8.25 o 
  -1   8   0      265.07      166.76      9.72 o 
   0   8   0      102.88      112.95      6.41 o 
   1   8   0        3.48       16.65      6.24 o 
   2   8   0       55.21       47.93      7.82 o 
   3   8   0       43.68       66.81     10.14 o 
   4   8   0      213.17      313.87     17.67 o 
   5   8   0        8.63       23.45     11.93 o 
   6   8   0      259.70      232.62     20.97 o 
   7   8   0        0.45       17.11     17.11 o 
  -7   9   0        3.87       15.57     12.06 o 
  -6   9   0       92.31       82.21     14.54 o 
  -5   9   0        1.56        8.71      8.96 o 
  -4   9   0        4.47       12.58      8.32 o 
  -3   9   0        8.68        9.43      8.60 o 
  -2   9   0       75.72       55.84      7.96 o 
  -1   9   0       12.16       21.64      7.14 o 
   0   9   0      237.02      251.87      9.06 o 
   1   9   0      301.33      402.86     16.04 o 
   2   9   0      738.03      757.01     22.88 o 
   3   9   0       90.44       61.24     11.66 o 
   4   9   0      127.83      175.25     16.19 o 
   5   9   0        2.84       38.24     11.46 o 
   6   9   0       15.74       10.06     14.19 o 
  -7  10   0        4.74       20.00     11.90 o 
  -6  10   0        5.46       11.36     11.75 o 
  -5  10   0        4.26        2.00     10.67 o 
  -4  10   0       96.12      117.26     12.13 o 
  -3  10   0        2.01        8.63      7.92 o 
  -2  10   0       43.29       53.03      9.00 o 
  -1  10   0        0.83        6.36      7.32 o 
   0  10   0        3.61       12.41      5.37 o 
   1  10   0        0.98        1.10      8.53 o 
   2  10   0       52.18       43.87     10.47 o 
   3  10   0      113.10       56.66     13.19 o 
   4  10   0        7.40        4.31     12.08 o 
   5  10   0       12.66       19.21     12.19 o 
   6  10   0        2.04        3.56     13.08 o 
  -6  11   0        0.07        2.34     11.25 o 
  -5  11   0        1.19       13.26     10.44 o 
  -4  11   0        0.02        8.08      9.52 o 
  -3  11   0       14.69       14.73     10.37 o 
  -2  11   0        9.77        5.58      9.21 o 
  -1  11   0        7.59        8.83      9.20 o 
   0  11   0       40.63       29.02      7.24 o 
   1  11   0       92.81      150.37     13.92 o 
   2  11   0      145.45      186.55     16.73 o 
   3  11   0       46.32       36.13     14.15 o 
   4  11   0       38.59       49.05     14.35 o 
   5  11   0        6.29        0.83     13.30 o 
  -5  12   0       11.19       17.57     10.47 o 
  -4  12   0       12.52       11.37      9.10 o 
  -3  12   0       16.15       16.87      9.76 o 
  -2  12   0       37.12       27.06     10.58 o 
  -1  12   0       16.86        1.84      9.92 o 
   0  12   0        1.70        1.28      7.26 o 
   1  12   0        0.29       12.69      9.42 o 
   2  12   0        7.60        2.87     12.33 o 
   3  12   0       22.20        6.21     12.48 o 
   4  12   0        2.36        6.68     13.05 o 
  -4  13   0       11.43       10.65     11.05 o 
  -3  13   0       31.04       18.38     12.09 o 
  -2  13   0       21.85       59.97     11.16 o 
  -1  13   0        1.30       17.36      9.33 o 
   0  13   0        5.87        7.37      7.37 o 
   1  13   0       13.59       10.14     10.67 o 
   2  13   0       35.21       50.71     12.65 o 
   3  13   0        2.78       17.22     13.42 o 
  -3  14   0       18.77        8.62     11.66 o 
  -2  14   0        2.41        8.45     11.67 o 
  -1  14   0       39.09       49.61     11.31 o 
   0  14   0       13.41       28.56      8.12 o 
   1  14   0       12.81       24.37     10.27 o 
   2  14   0        4.73       18.43     12.75 o 
  -2 -14   1        0.86        8.05     12.41 o 
  -1 -14   1       14.02       29.35     10.39 o 
   0 -14   1        1.82       10.88      6.61 o 
   1 -14   1        9.37        1.40     10.53 o 
   2 -14   1        0.03        0.72     10.22 o 
   3 -14   1        0.07       13.05     13.05 o 
  -3 -13   1       89.02       85.65     14.43 o 
  -2 -13   1       21.74       24.76     10.12 o 
  -1 -13   1        2.06        1.90      9.84 o 
   0 -13   1       10.51       22.18      6.90 o 
   1 -13   1       23.58       47.59     11.08 o 
   2 -13   1        4.78       10.83     11.37 o 
   3 -13   1        5.95        3.11     12.18 o 
   4 -13   1        3.78       18.74     12.08 o 
  -4 -12   1       52.31       64.65     13.81 o 
  -3 -12   1        0.52        4.85     11.30 o 
  -2 -12   1        0.37        1.27     10.05 o 
  -1 -12   1        0.33        8.19      9.01 o 
   0 -12   1       41.19       62.44      7.36 o 
   1 -12   1        4.91       15.42      9.67 o 
   2 -12   1        1.86       10.70     10.86 o 
   3 -12   1        3.80       11.07     11.07 o 
   4 -12   1       13.85       26.58     11.41 o 
   5 -12   1        0.92        8.06     13.42 o 
  -5 -11   1       25.20       12.34     13.60 o 
  -4 -11   1       28.33       20.50     11.60 o 
  -3 -11   1        8.07        5.72     10.79 o 
  -2 -11   1       51.21       59.70     10.81 o 
  -1 -11   1       52.80       31.54     10.36 o 
   0 -11   1       36.47       20.91      5.52 o 
   1 -11   1       33.53       31.96      9.83 o 
   2 -11   1      365.48      373.18     18.73 o 
   3 -11   1       14.89       10.71     11.71 o 
   4 -11   1       70.68       30.53     13.40 o 
   5 -11   1       18.80        7.54     13.45 o 
   6 -11   1        5.10        9.42     13.19 o 
  -6 -10   1        1.21       16.78     10.24 o 
  -5 -10   1       11.66       15.41     10.85 o 
  -4 -10   1       54.89       41.89     11.43 o 
  -3 -10   1        0.32       17.72      8.60 o 
  -2 -10   1       31.64       38.28      9.08 o 
  -1 -10   1       13.98       18.93      7.37 o 
   0 -10   1       33.89       47.35     13.49 o 
   1 -10   1       46.69       51.76      9.05 o 
   2 -10   1        2.25        9.23      9.64 o 
   3 -10   1      154.57      181.99     14.32 o 
   4 -10   1       43.02       52.82     12.77 o 
   5 -10   1       20.85       32.70     12.34 o 
   6 -10   1       18.06       25.94     13.94 o 
   7 -10   1        7.57       14.01     14.01 o 
  -6  -9   1        0.12        7.67     13.93 o 
  -5  -9   1       52.05       86.87     13.61 o 
  -4  -9   1        2.59        8.97      9.43 o 
  -3  -9   1       21.79       14.77      9.58 o 
  -2  -9   1      214.73      273.25     14.03 o 
  -1  -9   1        1.82        8.96      6.88 o 
   0  -9   1      278.70      304.18      9.14 o 
   1  -9   1       37.21       29.28      6.78 o 
   2  -9   1      440.34      445.26     17.38 o 
   3  -9   1        9.93       15.86      8.79 o 
   4  -9   1      143.38      141.69     14.19 o 
   5  -9   1       41.24       32.58     11.24 o 
   6  -9   1        5.63        5.86     14.33 o 
   7  -9   1       25.19       13.35     15.24 o 
  -7  -8   1       52.62       59.57     14.70 o 
  -6  -8   1      250.27      218.48     19.35 o 
  -5  -8   1      295.13      229.39     19.23 o 
  -4  -8   1        5.93       12.55     10.15 o 
  -3  -8   1        2.66        9.93      8.49 o 
  -2  -8   1       34.77       26.37      7.21 o 
  -1  -8   1      189.80      183.82     10.37 o 
   0  -8   1       51.07       68.76      5.06 o 
   1  -8   1        4.79        7.53      5.74 o 
   2  -8   1      598.80      609.95     18.01 o 
   3  -8   1      700.86      900.00     22.85 o 
   4  -8   1       59.16       49.82     11.09 o 
   5  -8   1       71.11       72.49     11.92 o 
   6  -8   1       13.09        6.19     12.56 o 
   7  -8   1        0.22       15.11     15.11 o 
   8  -8   1        4.61        2.07     15.66 o 
  -7  -7   1       26.33       52.96     15.39 o 
  -6  -7   1       54.23       65.69     14.23 o 
  -5  -7   1        6.69        7.06      9.71 o 
  -4  -7   1      426.99      403.62     18.13 o 
  -3  -7   1        7.70       14.47      7.13 o 
  -2  -7   1      112.55      127.48      8.66 o 
  -1  -7   1      247.26      339.74     11.42 o 
   0  -7   1      709.77      787.18     11.48 o 
   1  -7   1      680.91      864.23     17.87 o 
   2  -7   1      288.62      319.14     14.57 o 
   3  -7   1      104.16      180.59     11.43 o 
   4  -7   1      256.54      341.34     15.81 o 
   5  -7   1        4.63        9.86      9.17 o 
   6  -7   1       19.30       36.33     12.50 o 
   7  -7   1       16.66        5.99     12.83 o 
   8  -7   1        8.43       30.70     15.73 o 
  -8  -6   1        7.31       11.24     14.01 o 
  -7  -6   1        3.75        9.10     13.63 o 
  -6  -6   1        0.16        8.38     10.91 o 
  -5  -6   1       22.09       22.14      7.81 o 
  -4  -6   1      376.62      283.88     14.62 o 
  -3  -6   1        0.88       18.45      6.51 o 
  -2  -6   1       14.57       24.86      5.38 o 
  -1  -6   1        0.08       11.16      6.61 o 
   0  -6   1     4931.54     4179.29     23.95 o 
   1  -6   1       97.98      145.19      8.70 o 
   2  -6   1     6439.08     6506.27     44.86 o 
   3  -6   1     1031.00      911.09     19.42 o 
   4  -6   1      174.03      192.54     11.99 o 
   5  -6   1       71.20       52.83      9.68 o 
   6  -6   1       64.27       51.22     12.74 o 
   7  -6   1       26.63       18.78     12.72 o 
   8  -6   1        2.06       23.07     13.07 o 
  -8  -5   1       23.02        5.07     13.82 o 
  -7  -5   1       48.81       17.37     13.74 o 
  -6  -5   1       16.28       23.43      9.94 o 
  -5  -5   1       52.95       48.08      8.06 o 
  -4  -5   1      114.47      192.05     11.47 o 
  -3  -5   1        0.89       13.82      4.70 o 
  -2  -5   1       20.23       36.27      6.68 o 
  -1  -5   1      134.66      121.26      4.39 o 
   0  -5   1      679.72      588.88      8.42 o 
   1  -5   1     6569.88     6246.95     37.55 o 
   2  -5   1       24.62       37.44      8.24 o 
   3  -5   1       79.67       97.48      9.41 o 
   4  -5   1        0.12       14.25      6.33 o 
   5  -5   1       78.81       63.57      9.06 o 
   6  -5   1      149.79      117.99     15.02 o 
   7  -5   1        0.34       11.20     11.20 o 
   8  -5   1       20.28       19.56     15.10 o 
  -8  -4   1       24.46       22.44     12.97 o 
  -7  -4   1       35.92       35.91     13.90 o 
  -6  -4   1       64.33       56.42      9.22 o 
  -5  -4   1      326.88      330.83     12.38 o 
  -4  -4   1        7.61        1.40      5.31 o 
  -3  -4   1      172.36      251.63     11.76 o 
  -2  -4   1        0.40       12.83      5.72 o 
  -1  -4   1     4060.75     3885.57     25.03 o 
   0  -4   1     5185.05     5436.81    164.64 o 
   1  -4   1        6.84        1.20      3.17 o 
   2  -4   1      590.94      632.16     11.86 o 
   3  -4   1      880.90      716.19     14.47 o 
   4  -4   1        5.02       26.60      5.78 o 
   5  -4   1       82.39       53.08      9.17 o 
   6  -4   1        7.22        6.58     11.90 o 
   7  -4   1        3.21       22.05      9.82 o 
   8  -4   1       33.58       36.61     14.84 o 
   9  -4   1        0.16        0.00     15.16 o 
  -8  -3   1        3.37       13.78     11.38 o 
  -7  -3   1      169.10      197.40     17.22 o 
  -6  -3   1       27.06       11.49      8.35 o 
  -5  -3   1      159.35      135.36     10.75 o 
  -4  -3   1      433.09      316.63     11.92 o 
  -3  -3   1       15.89       18.33      8.09 o 
  -2  -3   1     2592.91     2806.84     24.89 o 
  -1  -3   1     4729.39     5558.65    111.45 o 
   0  -3   1     5985.89     5660.70     79.11 o 
   1  -3   1        0.08        3.15      2.53 o 
   2  -3   1     3426.62     3417.26     24.20 o 
   3  -3   1      315.54      225.74      8.46 o 
   4  -3   1      675.68      794.32     17.56 o 
   5  -3   1      301.43      326.15     14.84 o 
   6  -3   1       18.08       37.55     10.72 o 
   7  -3   1       99.63       85.63     14.14 o 
   8  -3   1      179.58      163.75     21.07 o 
   9  -3   1       11.58        6.26     15.33 o 
  -9  -2   1        0.02       11.34     13.69 o 
  -8  -2   1       86.66      106.41     14.99 o 
  -7  -2   1        7.50        4.44     10.09 o 
  -6  -2   1        0.00        5.92      8.22 o 
  -5  -2   1      913.30      850.86     20.33 o 
  -4  -2   1     4805.18     4700.19     31.53 o 
  -3  -2   1     4959.71     4612.16     32.00 o 
  -2  -2   1      232.86      192.92      4.37 o 
  -1  -2   1     3569.27     3241.15     75.07 o 
   0  -2   1     5527.07     6461.03    115.07 o 
   1  -2   1        0.12        0.24      2.17 o 
   2  -2   1     1345.28     1317.64     14.41 o 
   3  -2   1      539.42      603.35     14.91 o 
   4  -2   1      418.06      537.93     14.72 o 
   5  -2   1      413.17      491.57     17.32 o 
   6  -2   1      278.54      217.93     15.42 o 
   7  -2   1        7.30        7.36     11.33 o 
   8  -2   1        8.49        7.24     14.18 o 
   9  -2   1       79.29       63.36     19.23 o 
  -9  -1   1       10.28       43.12     13.90 o 
  -8  -1   1        9.22       19.55     12.27 o 
  -7  -1   1      126.32      135.15     13.93 o 
  -6  -1   1      137.10      124.72     11.14 o 
  -5  -1   1        4.49       16.48      6.25 o 
  -4  -1   1       42.88       53.13     11.69 o 
  -3  -1   1      371.38      301.68      8.49 o 
  -2  -1   1       81.88       63.64      2.84 o 
  -1  -1   1     3974.00     3559.50      1.12 o 
   0  -1   1     2622.66     2778.72     43.13 o 
   1  -1   1      311.43      323.71      8.99 o 
   2  -1   1     6281.03     6705.74    132.37 o 
   3  -1   1      390.69      448.58     12.44 o 
   4  -1   1       11.18       16.02      6.74 o 
   5  -1   1      215.10      128.55     11.17 o 
   6  -1   1        0.37        5.73     10.63 o 
   7  -1   1      185.84      151.04     15.56 o 
   8  -1   1       74.44       80.14     15.53 o 
   9  -1   1       14.84        6.24     17.26 o 
  -9   0   1        0.02        2.83     13.59 o 
  -8   0   1       45.27       51.92     11.89 o 
  -7   0   1       58.07       38.71     11.27 o 
  -6   0   1       37.85       29.24      8.83 o 
  -5   0   1      429.57      534.33     15.79 o 
  -4   0   1     1318.08     1545.95     21.18 o 
  -3   0   1     5284.18     5784.29     33.32 o 
  -2   0   1     1504.20     1828.13     20.61 o 
  -1   0   1     6304.92     6223.88     88.30 o 
   0   0   1     4080.47     4517.31    265.72 o 
   1   0   1      318.63      320.16      6.43 o 
   2   0   1    19346.44    20556.63    232.02 o 
   3   0   1      716.38      673.12     13.33 o 
   4   0   1      305.11      365.02     15.99 o 
   5   0   1      646.79      562.75     18.74 o 
   6   0   1      736.97      666.22     23.97 o 
   7   0   1       41.30       28.85     13.70 o 
   8   0   1       14.89       25.26     14.11 o 
   9   0   1       39.44       38.56     16.54 o 
  -9   1   1       45.76       71.07     13.91 o 
  -8   1   1        2.19        4.62     11.41 o 
  -7   1   1      107.72       83.58     11.73 o 
  -6   1   1      363.81      317.19     16.34 o 
  -5   1   1     1101.56     1054.24     21.75 o 
  -4   1   1     2036.12     2144.53     25.07 o 
  -3   1   1      667.81      569.01     11.43 o 
  -2   1   1      216.17      267.88      9.09 o 
  -1   1   1       11.93        9.38      1.46 o 
   0   1   1     4183.71     4197.16     45.31 o 
   1   1   1      528.33      515.37      6.74 o 
   2   1   1     2977.09     3357.95     22.63 o 
   3   1   1      925.89     1047.38     19.10 o 
   4   1   1      729.93      666.79     16.76 o 
   5   1   1       35.45       52.41     11.05 o 
   6   1   1       79.73       76.93     13.05 o 
   7   1   1        3.94       19.38     12.05 o 
   8   1   1        4.56        1.78     13.92 o 
   9   1   1        0.00       32.43     14.95 o 
  -9   2   1        4.64       23.97     14.53 o 
  -8   2   1       78.78       92.98     14.69 o 
  -7   2   1       97.79       91.88     14.20 o 
  -6   2   1       17.52       21.38     10.21 o 
  -5   2   1       24.91       33.38      7.25 o 
  -4   2   1       36.76       54.43      6.39 o 
  -3   2   1      136.44       89.24      5.53 o 
  -2   2   1    11622.47    12063.01    177.11 o 
  -1   2   1    10830.80    11808.85    139.29 o 
   0   2   1     1234.15     1468.70      8.41 o 
   1   2   1     2750.72     2372.27     15.92 o 
   2   2   1      912.41      867.55      8.63 o 
   3   2   1       23.99       17.56      4.02 o 
   4   2   1      158.03      196.72     11.61 o 
   5   2   1      118.66      103.56     10.71 o 
   6   2   1      531.01      495.56     21.55 o 
   7   2   1      153.41      112.93     14.84 o 
   8   2   1       62.63      114.54     15.69 o 
   9   2   1        0.48       13.68     15.95 o 
  -9   3   1       15.92       37.75     15.41 o 
  -8   3   1       27.06       30.95     12.72 o 
  -7   3   1        1.35        3.27      9.63 o 
  -6   3   1      684.60      725.98     23.05 o 
  -5   3   1      222.34      198.60     11.77 o 
  -4   3   1     1091.55     1179.27     20.94 o 
  -3   3   1     1335.16     1456.57     21.08 o 
  -2   3   1      472.40      508.28     11.33 o 
  -1   3   1      441.21      572.00      8.79 o 
   0   3   1    16381.41    17564.35    143.56 o 
   1   3   1      231.66      265.94      6.52 o 
   2   3   1     1476.55     1315.53     15.71 o 
   3   3   1     2391.04     2040.62     23.55 o 
   4   3   1      103.55      124.21      8.85 o 
   5   3   1      193.52      295.14     14.49 o 
   6   3   1       34.18       15.09     10.58 o 
   7   3   1       18.21       11.52     12.82 o 
   8   3   1        1.57        8.33     14.26 o 
  -9   4   1       21.50       12.01     14.82 o 
  -8   4   1        4.09        1.67     12.26 o 
  -7   4   1        4.31       22.51      9.91 o 
  -6   4   1       20.41        9.46      9.79 o 
  -5   4   1      394.59      321.26     14.21 o 
  -4   4   1      174.38      118.79      8.91 o 
  -3   4   1      137.07      167.68      8.00 o 
  -2   4   1       24.22        6.89      3.01 o 
  -1   4   1      199.71      226.87      7.81 o 
   0   4   1      821.26      955.86      9.34 o 
   1   4   1     1228.95     1376.98     16.18 o 
   2   4   1       60.96       79.67     12.42 o 
   3   4   1        1.87        9.59      3.95 o 
   4   4   1       34.31        2.94      5.38 o 
   5   4   1        4.69        4.34      7.48 o 
   6   4   1       15.19        5.65     10.25 o 
   7   4   1        1.80       13.42     13.42 o 
   8   4   1       12.51        3.73     14.23 o 
  -8   5   1       15.62       38.95     13.91 o 
  -7   5   1       24.91       21.32     12.92 o 
  -6   5   1        1.11        5.88     10.50 o 
  -5   5   1       13.75       10.41      8.70 o 
  -4   5   1      208.44      281.29     12.19 o 
  -3   5   1      229.95      202.18      9.02 o 
  -2   5   1      129.30      128.44      6.40 o 
  -1   5   1       52.52       60.33      4.95 o 
   0   5   1        0.62        2.52      3.65 o 
   1   5   1      692.26      693.03     11.60 o 
   2   5   1     3434.83     3299.54     30.31 o 
   3   5   1      135.62       92.94      7.64 o 
   4   5   1       82.16       59.88      8.23 o 
   5   5   1       26.74       26.39      9.70 o 
   6   5   1       11.31       25.58     11.46 o 
   7   5   1       16.70       15.36     11.93 o 
   8   5   1        0.26        1.91     14.13 o 
  -8   6   1       26.23        1.71     13.95 o 
  -7   6   1        6.21        7.39     10.70 o 
  -6   6   1        0.69        6.83     11.09 o 
  -5   6   1        9.77       23.28      8.60 o 
  -4   6   1      175.29      158.90     11.03 o 
  -3   6   1       14.79       26.86      6.03 o 
  -2   6   1      164.74      193.84      8.96 o 
  -1   6   1      724.75      907.09     16.31 o 
   0   6   1      150.94      231.68      7.20 o 
   1   6   1     1035.20     1133.27     19.20 o 
   2   6   1     1711.16     1625.26     23.67 o 
   3   6   1       23.18       23.05      6.53 o 
   4   6   1        0.15        0.13      8.49 o 
   5   6   1        2.34        2.83     10.18 o 
   6   6   1      177.22      158.62     16.37 o 
   7   6   1       99.94       82.27     16.96 o 
   8   6   1       11.61        5.83     14.24 o 
  -8   7   1        4.65       11.20     13.45 o 
  -7   7   1        0.27       11.50     12.09 o 
  -6   7   1       84.16       76.71     13.70 o 
  -5   7   1       94.81       87.72     11.74 o 
  -4   7   1      501.73      468.85     17.00 o 
  -3   7   1      636.88      649.11     16.55 o 
  -2   7   1        0.29       17.89      5.94 o 
  -1   7   1       23.19       30.83      6.19 o 
   0   7   1       59.73       45.75      8.16 o 
   1   7   1      356.20      390.94     13.23 o 
   2   7   1      564.19      557.99     16.45 o 
   3   7   1      120.28       98.79      7.62 o 
   4   7   1       56.59       32.05      9.73 o 
   5   7   1       21.48       56.70     13.09 o 
   6   7   1       72.71       32.64     16.07 o 
   7   7   1       42.57       47.16     15.61 o 
  -8   8   1       37.61       49.63     15.57 o 
  -7   8   1       57.27       71.32     15.67 o 
  -6   8   1       53.51       97.26     14.31 o 
  -5   8   1       34.53       33.65     11.38 o 
  -4   8   1       50.13       61.03     10.48 o 
  -3   8   1      343.08      360.36     14.81 o 
  -2   8   1      108.47      120.33      9.86 o 
  -1   8   1      212.88      203.73     11.14 o 
   0   8   1      359.57      300.33      8.99 o 
   1   8   1       86.04      104.49      8.33 o 
   2   8   1      287.58      271.24     11.30 o 
   3   8   1        1.31       28.17      7.97 o 
   4   8   1       29.17       25.33     10.39 o 
   5   8   1        9.74       13.59     12.68 o 
   6   8   1      229.93      263.41     20.76 o 
   7   8   1       97.46       94.25     17.79 o 
  -7   9   1        3.74       17.92     12.24 o 
  -6   9   1       96.26       55.67     14.62 o 
  -5   9   1        2.10        1.88      9.34 o 
  -4   9   1       40.91       36.54     10.25 o 
  -3   9   1      790.39      616.41     20.01 o 
  -2   9   1      347.26      309.34     14.22 o 
  -1   9   1       12.32       13.14      6.92 o 
   0   9   1       87.90       75.48      6.38 o 
   1   9   1       40.12       22.36      7.88 o 
   2   9   1      436.61      310.07     16.28 o 
   3   9   1        2.14       21.01      9.47 o 
   4   9   1       13.35        0.66     11.50 o 
   5   9   1       12.39       13.34     12.42 o 
   6   9   1       28.96       35.48     13.28 o 
  -7  10   1        0.01        7.45     12.65 o 
  -6  10   1        3.31        4.49     11.26 o 
  -5  10   1      103.57      106.87     13.39 o 
  -4  10   1       10.36       16.27      8.36 o 
  -3  10   1       35.35       40.68      9.14 o 
  -2  10   1      184.76      152.63     12.85 o 
  -1  10   1       31.62       31.14      9.19 o 
   0  10   1      270.97      276.13     10.87 o 
   1  10   1       60.44       40.07     10.07 o 
   2  10   1       19.65       23.78      9.59 o 
   3  10   1       69.44       60.83     13.74 o 
   4  10   1        3.30       12.18     12.18 o 
   5  10   1        9.12       16.09     10.87 o 
   6  10   1        0.78       16.91     12.72 o 
  -6  11   1        8.10       25.77     10.88 o 
  -5  11   1        0.87        4.95      9.98 o 
  -4  11   1       70.17       70.24     12.17 o 
  -3  11   1       78.98       99.55     12.33 o 
  -2  11   1       47.41       92.65     11.39 o 
  -1  11   1        0.49        9.41      9.41 o 
   0  11   1       86.36       73.72      8.51 o 
   1  11   1        9.60        3.65     10.01 o 
   2  11   1       27.09       13.67     10.50 o 
   3  11   1        4.76       24.12     12.87 o 
   4  11   1        1.10        7.03     12.91 o 
   5  11   1        0.72        4.30     12.51 o 
  -5  12   1        3.42        8.90      9.91 o 
  -4  12   1       23.53       39.69      9.85 o 
  -3  12   1        0.00        9.50      9.50 o 
  -2  12   1        7.85       22.41      9.51 o 
  -1  12   1        1.82        6.71      9.17 o 
   0  12   1        6.10        7.21      6.73 o 
   1  12   1        0.40       10.57     10.57 o 
   2  12   1       55.85       83.33     12.15 o 
   3  12   1       13.88       19.24     11.05 o 
   4  12   1       23.38       23.28     13.35 o 
  -4  13   1       13.32       31.08      8.69 o 
  -3  13   1        0.04        4.67     10.36 o 
  -2  13   1       22.77       26.17     11.71 o 
  -1  13   1        2.38       29.60      8.49 o 
   0  13   1       83.90      100.89      9.62 o 
   1  13   1        0.25       16.47      9.42 o 
   2  13   1       41.30       47.24     12.94 o 
   3  13   1       20.04       11.37     13.26 o 
  -3  14   1        3.81        2.82      9.93 o 
  -2  14   1        3.38        0.66      9.77 o 
  -1  14   1       26.27       29.19     10.88 o 
   0  14   1        0.34        6.09      7.51 o 
   1  14   1        1.56       13.50     11.03 o 
  -2 -14   2       42.09       36.26     12.97 o 
  -1 -14   2        2.03        6.42     10.07 o 
   0 -14   2       11.78        0.31     11.27 o 
   1 -14   2        1.67        4.47     10.29 o 
   2 -14   2       71.87       61.33     14.24 o 
   3 -14   2        8.49        4.13     12.76 o 
  -3 -13   2       27.23       34.16     12.57 o 
  -2 -13   2       24.83        8.36     10.48 o 
  -1 -13   2        2.84        5.29      9.39 o 
   0 -13   2       18.45        7.43     15.21 o 
   1 -13   2        4.54       18.10     10.59 o 
   2 -13   2        6.37       12.35     12.35 o 
   3 -13   2       16.95       22.11     11.89 o 
   4 -13   2       13.48       23.33     14.10 o 
  -4 -12   2       13.19       13.53     12.35 o 
  -3 -12   2       83.84       55.36     12.13 o 
  -2 -12   2        6.46       11.41      9.70 o 
  -1 -12   2       21.41       14.99      8.95 o 
   0 -12   2       30.84       36.41      7.12 o 
   1 -12   2       22.43       41.73     11.08 o 
   2 -12   2       37.91       59.83     12.68 o 
   3 -12   2       20.09       16.96     11.00 o 
   4 -12   2       10.97       13.82     11.93 o 
   5 -12   2        4.63        0.89     12.55 o 
  -5 -11   2       48.18       52.48     13.53 o 
  -4 -11   2        4.03        2.12     10.74 o 
  -3 -11   2        2.59       10.27     10.27 o 
  -2 -11   2      152.81      117.51     13.61 o 
  -1 -11   2       13.57       25.14      8.85 o 
   0 -11   2       55.36       56.73      7.62 o 
   1 -11   2       11.53       20.83     10.33 o 
   2 -11   2      423.18      425.89     21.34 o 
   3 -11   2       15.22       20.90     12.54 o 
   4 -11   2        7.70       42.23     11.57 o 
   5 -11   2        1.10        0.81     11.92 o 
   6 -11   2        2.17        6.74     11.81 o 
  -6 -10   2       25.00        9.62     13.09 o 
  -5 -10   2       11.23       13.91     10.64 o 
  -4 -10   2        1.59        1.93     10.46 o 
  -3 -10   2      106.51      163.31     13.52 o 
  -2 -10   2      328.18      322.16     16.57 o 
  -1 -10   2      130.28      128.82     11.19 o 
   0 -10   2       22.02       27.30      5.91 o 
   1 -10   2       33.11       45.59      8.91 o 
   2 -10   2       96.69       89.37     12.43 o 
   3 -10   2        2.62        7.81      8.89 o 
   4 -10   2        9.91       13.71     11.19 o 
   5 -10   2       46.58       14.15     12.52 o 
   6 -10   2        0.48       13.94     13.94 o 
   7 -10   2        0.01       11.18     14.27 o 
  -6  -9   2        2.31        9.98     13.50 o 
  -5  -9   2       18.23       26.06     12.13 o 
  -4  -9   2      351.41      265.88     17.31 o 
  -3  -9   2       66.77       87.06     11.30 o 
  -2  -9   2        0.94       14.95      8.10 o 
  -1  -9   2      381.72      337.13     14.45 o 
   0  -9   2      554.94      585.97     13.01 o 
   1  -9   2        3.20       15.66      7.60 o 
   2  -9   2       76.50      123.83     10.99 o 
   3  -9   2       17.68       29.78      8.49 o 
   4  -9   2        4.79       26.28      9.05 o 
   5  -9   2       10.60       15.08     11.50 o 
   6  -9   2       10.84        3.37     12.83 o 
   7  -9   2        7.86       23.23     14.66 o 
  -7  -8   2        0.07        0.79     13.78 o 
  -6  -8   2      124.57       83.14     16.87 o 
  -5  -8   2       17.73       43.90     14.23 o 
  -4  -8   2      464.90      606.41     22.71 o 
  -3  -8   2        4.29        9.93      8.34 o 
  -2  -8   2     1819.70     1815.39     27.78 o 
  -1  -8   2     1903.09     2119.44     28.92 o 
   0  -8   2      171.75      128.34      6.74 o 
   1  -8   2      219.93      281.30     12.09 o 
   2  -8   2      210.64      257.54     12.96 o 
   3  -8   2        4.39        6.50      8.72 o 
   4  -8   2        5.86       16.78      9.22 o 
   5  -8   2        0.14        0.62     10.14 o 
   6  -8   2       76.21       59.35     12.35 o 
   7  -8   2        1.93       11.94     13.47 o 
   8  -8   2       34.53        4.16     17.49 o 
  -7  -7   2      117.65       91.22     16.12 o 
  -6  -7   2        0.16        1.38     13.24 o 
  -5  -7   2       11.64       24.01     11.68 o 
  -4  -7   2      215.88      255.98     15.98 o 
  -3  -7   2      541.66      474.59     17.06 o 
  -2  -7   2        1.72       19.65      6.97 o 
  -1  -7   2     1515.13     1548.24     23.14 o 
   0  -7   2      152.56      119.00      5.82 o 
   1  -7   2       65.41       43.50      6.46 o 
   2  -7   2      275.94      316.17     12.71 o 
   3  -7   2       78.46       82.29      8.71 o 
   4  -7   2        4.80        8.60      9.02 o 
   5  -7   2       55.74       54.83     12.16 o 
   6  -7   2        5.91        6.52     11.29 o 
   7  -7   2       20.38       19.08     14.41 o 
   8  -7   2        6.35        2.01     15.49 o 
  -8  -6   2       22.64       44.72     13.40 o 
  -7  -6   2        0.63       11.33     12.64 o 
  -6  -6   2       82.92       56.50     14.08 o 
  -5  -6   2      424.39      345.37     17.64 o 
  -4  -6   2      190.57      273.28     14.00 o 
  -3  -6   2        2.07        6.00      7.31 o 
  -2  -6   2       62.75       23.23      5.54 o 
  -1  -6   2       55.70       73.69      7.85 o 
   0  -6   2      265.83      215.25      6.37 o 
   1  -6   2      340.78      444.88     16.99 o 
   2  -6   2      161.78      225.87     10.94 o 
   3  -6   2        9.04       16.70      8.50 o 
   4  -6   2       71.33      125.92     11.39 o 
   5  -6   2       27.06       71.50     10.48 o 
   6  -6   2        8.11       14.89     10.17 o 
   7  -6   2        3.07       11.61     11.52 o 
   8  -6   2       36.25       41.71     17.53 o 
  -8  -5   2        4.68        0.83     13.09 o 
  -7  -5   2      156.56      161.79     16.52 o 
  -6  -5   2       44.91       28.12      9.94 o 
  -5  -5   2       70.36       95.91     10.56 o 
  -4  -5   2      500.07      622.65     18.18 o 
  -3  -5   2      355.80      393.87     16.29 o 
  -2  -5   2       59.28       62.44      5.36 o 
  -1  -5   2      508.46      610.90     11.63 o 
   0  -5   2      515.50      634.47     17.49 o 
   1  -5   2       38.02       59.68      5.58 o 
   2  -5   2      677.02      720.21     14.16 o 
   3  -5   2     1346.48     1472.65     24.40 o 
   4  -5   2      139.47      185.30     11.00 o 
   5  -5   2      100.82       50.19      9.43 o 
   6  -5   2       24.32       36.38     10.38 o 
   7  -5   2       29.80       32.47     12.57 o 
   8  -5   2        6.48       14.65     14.65 o 
  -8  -4   2       17.51       22.14     10.79 o 
  -7  -4   2       30.23       56.20     12.65 o 
  -6  -4   2        1.33        3.34      8.53 o 
  -5  -4   2      175.60      170.42     12.18 o 
  -4  -4   2      404.49      391.94     10.54 o 
  -3  -4   2        4.61        5.48      4.00 o 
  -2  -4   2       82.13       92.41      7.02 o 
  -1  -4   2     2303.16     2678.90     21.30 o 
   0  -4   2      526.79      583.63      8.88 o 
   1  -4   2      542.81      583.67     12.50 o 
   2  -4   2       32.78       31.92      4.17 o 
   3  -4   2       16.26       26.29      5.06 o 
   4  -4   2       43.56       10.88      5.79 o 
   5  -4   2      407.29      330.56     15.37 o 
   6  -4   2        6.56        6.76     10.85 o 
   7  -4   2       43.13       35.38     11.76 o 
   8  -4   2       12.60       16.61     16.61 o 
  -8  -3   2       21.45       19.22     13.18 o 
  -7  -3   2      172.19      147.49     14.41 o 
  -6  -3   2       48.76       51.67      9.97 o 
  -5  -3   2        2.80       14.35      8.29 o 
  -4  -3   2       63.69       50.53      6.54 o 
  -3  -3   2       41.43       56.79      5.30 o 
  -2  -3   2      245.41      227.62      4.97 o 
  -1  -3   2      189.76      219.42      7.31 o 
   0  -3   2      486.29      432.90      3.66 o 
   1  -3   2      240.98      190.54      5.72 o 
   2  -3   2     3109.38     3470.53     26.47 o 
   3  -3   2     1625.20     1708.14     21.07 o 
   4  -3   2       30.95       42.61      6.26 o 
   5  -3   2      127.60      128.73     10.64 o 
   6  -3   2      128.48      148.63     14.94 o 
   7  -3   2        8.69       12.51     12.51 o 
   8  -3   2       34.67       58.61     16.25 o 
   9  -3   2        2.44        7.32     17.61 o 
  -9  -2   2        5.42        1.89     13.52 o 
  -8  -2   2        5.13       12.57     12.82 o 
  -7  -2   2        0.25       12.61      9.18 o 
  -6  -2   2      184.34      228.65     14.91 o 
  -5  -2   2      141.21      125.57      7.88 o 
  -4  -2   2     1681.42     1790.01     24.42 o 
  -3  -2   2       48.60       25.18      4.19 o 
  -2  -2   2      337.73      437.44     12.44 o 
  -1  -2   2      220.63      290.51      7.28 o 
   0  -2   2      254.62      238.69    143.48 o 
   1  -2   2     6919.23     7427.58    116.97 o 
   2  -2   2       38.91       59.96      5.37 o 
   3  -2   2     1047.22      861.82     14.92 o 
   4  -2   2     1983.49     2363.84     29.42 o 
   5  -2   2      393.33      411.37     16.47 o 
   6  -2   2       84.28       57.17     13.23 o 
   7  -2   2        0.08        8.23     11.92 o 
   8  -2   2        0.05        1.78     14.68 o 
   9  -2   2       18.79        3.11     16.49 o 
  -9  -1   2       19.35       38.62     13.11 o 
  -8  -1   2        6.60        6.17     12.43 o 
  -7  -1   2        4.37       15.37      9.81 o 
  -6  -1   2      177.58      131.52     11.26 o 
  -5  -1   2      260.74      168.08     10.36 o 
  -4  -1   2        0.68        2.32      6.53 o 
  -3  -1   2        2.02       25.18      6.47 o 
  -2  -1   2    14889.98    14587.17    188.85 o 
  -1  -1   2    11123.24    11265.71    128.70 o 
   0  -1   2    13255.06    14021.52     88.96 o 
   1  -1   2     1638.23     1878.97     12.97 o 
   2  -1   2    12330.86    13249.08    208.33 o 
   3  -1   2      979.95     1104.62     20.06 o 
   4  -1   2      159.81      141.77     10.46 o 
   5  -1   2        0.54        1.38      8.05 o 
   6  -1   2      385.31      393.81     20.42 o 
   7  -1   2        9.83        6.71     12.54 o 
   8  -1   2        2.94       12.74     14.73 o 
   9  -1   2        9.91       23.07     15.58 o 
  -9   0   2        9.34        4.52     14.61 o 
  -8   0   2        0.01       17.53      9.88 o 
  -7   0   2       10.07        2.46     10.08 o 
  -6   0   2        1.71       11.76      7.91 o 
  -5   0   2        1.51        2.88      5.85 o 
  -4   0   2     1916.16     1544.75     21.34 o 
  -3   0   2      137.70       92.97      5.42 o 
  -2   0   2     7950.74     8371.33    141.12 o 
  -1   0   2     3917.79     3970.22     75.15 o 
   0   0   2      251.19      117.89     73.82 o 
   1   0   2       25.69       45.95      2.91 o 
   2   0   2    57853.80    59899.88    407.60 o 
   3   0   2      410.09      350.88      7.23 o 
   4   0   2     3547.18     3789.79     39.37 o 
   5   0   2        0.07       13.37      8.54 o 
   6   0   2        9.67       22.40     11.99 o 
   7   0   2       40.51       13.50     12.34 o 
   8   0   2      103.02      108.94     17.50 o 
   9   0   2       28.61        4.18     16.41 o 
  -9   1   2       21.36        0.87     14.24 o 
  -8   1   2        2.32        6.12     10.25 o 
  -7   1   2        0.33       15.28      8.51 o 
  -6   1   2        8.76        9.04      6.95 o 
  -5   1   2      124.61      107.55      9.29 o 
  -4   1   2     2003.44     1961.55     20.23 o 
  -3   1   2     7786.19     8592.44     41.95 o 
  -2   1   2    10956.62     9519.18    151.58 o 
  -1   1   2     8441.35     8187.06    109.20 o 
   0   1   2     4066.15     4362.03    118.63 o 
   1   1   2      852.69      801.45      9.76 o 
   2   1   2     5184.36     5546.65    131.77 o 
   3   1   2      383.02      373.42      8.33 o 
   4   1   2      260.96      299.48     14.88 o 
   5   1   2      137.52      219.59     13.41 o 
   6   1   2      179.89      165.54     15.32 o 
   7   1   2       23.23       57.44     12.42 o 
   8   1   2        7.69        9.18     14.10 o 
   9   1   2       14.34       51.77     14.24 o 
  -9   2   2        3.85        7.24     14.05 o 
  -8   2   2       38.97       56.13     13.65 o 
  -7   2   2       41.44       22.50     10.94 o 
  -6   2   2      245.38      267.15     16.01 o 
  -5   2   2       63.32       82.24      7.87 o 
  -4   2   2      123.78      100.98      5.07 o 
  -3   2   2        3.26       17.52      4.01 o 
  -2   2   2      661.89      622.76      6.67 o 
  -1   2   2     4908.27     4277.39      1.58 o 
   0   2   2     5066.02     1393.36   2989.13 o 
   1   2   2      109.18      135.75      6.07 o 
   2   2   2     3166.69     3349.51     23.74 o 
   3   2   2      197.18      224.13      8.26 o 
   4   2   2      194.24      156.94      9.45 o 
   5   2   2      161.55       93.88     10.13 o 
   6   2   2      312.10      253.81     17.68 o 
   7   2   2       45.75       32.91     12.17 o 
   8   2   2       87.56       67.73     16.73 o 
  -9   3   2        3.34        0.00     13.48 o 
  -8   3   2       62.90       65.53     14.18 o 
  -7   3   2      110.05      107.01     12.61 o 
  -6   3   2      124.17      149.24     12.69 o 
  -5   3   2       10.88       24.27      7.06 o 
  -4   3   2        6.22       17.82      6.23 o 
  -3   3   2     2571.48     2618.31     24.30 o 
  -2   3   2        2.68        5.51      4.47 o 
  -1   3   2     1834.04     2104.50     18.79 o 
   0   3   2    12553.03    12354.89    124.41 o 
   1   3   2        5.24       14.75      6.05 o 
   2   3   2       49.49       13.45      3.83 o 
   3   3   2      962.70     1091.99     17.95 o 
   4   3   2      226.43      273.30     14.03 o 
   5   3   2      220.90      160.62     11.80 o 
   6   3   2      270.67      244.86     17.73 o 
   7   3   2       26.47       21.78     14.58 o 
   8   3   2        9.55        5.63     14.89 o 
  -9   4   2        1.93       11.76     12.01 o 
  -8   4   2       16.52       35.01     11.30 o 
  -7   4   2      157.81      171.42     14.78 o 
  -6   4   2       72.27       75.17     10.41 o 
  -5   4   2       79.55       53.01      9.04 o 
  -4   4   2       41.29       68.96      6.99 o 
  -3   4   2     4372.00     5017.26     35.20 o 
  -2   4   2     1012.79      816.39     12.60 o 
  -1   4   2        6.08        1.02      2.80 o 
   0   4   2     1098.46     1214.30     13.81 o 
   1   4   2      359.39      478.55     10.13 o 
   2   4   2     1288.37     1109.04     16.44 o 
   3   4   2       16.61        8.50      4.08 o 
   4   4   2      125.26      163.45     10.67 o 
   5   4   2      259.31      213.47     14.30 o 
   6   4   2       65.71       56.67     12.18 o 
   7   4   2        1.57       12.76     12.39 o 
   8   4   2        0.58        0.00     12.69 o 
  -8   5   2       15.67       35.01     12.50 o 
  -7   5   2       50.43       34.90     13.03 o 
  -6   5   2        0.74        7.50      9.01 o 
  -5   5   2      115.63      126.66     12.32 o 
  -4   5   2       57.41       82.69      8.19 o 
  -3   5   2       58.56       34.71      5.52 o 
  -2   5   2       31.15       15.59      3.96 o 
  -1   5   2      886.20      968.43     16.33 o 
   0   5   2     5496.14     6269.38     26.76 o 
   1   5   2     2105.72     2168.60     23.63 o 
   2   5   2     4657.63     4380.12     35.62 o 
   3   5   2       27.99       42.70      5.84 o 
   4   5   2       44.99       46.90      8.23 o 
   5   5   2       64.53       83.33     10.75 o 
   6   5   2       87.68       68.74     14.11 o 
   7   5   2      112.00       86.07     16.40 o 
   8   5   2        2.24       15.33     13.60 o 
  -8   6   2        0.07       11.65     10.46 o 
  -7   6   2        0.09        2.90     11.18 o 
  -6   6   2      155.28      153.98     14.34 o 
  -5   6   2       49.01       74.31      9.84 o 
  -4   6   2        6.83        6.66      6.31 o 
  -3   6   2      755.91      885.57     17.54 o 
  -2   6   2      615.71      456.11     11.99 o 
  -1   6   2      825.27      853.57     15.76 o 
   0   6   2     1756.06     1971.87     34.76 o 
   1   6   2     1811.52     1904.90     26.25 o 
   2   6   2     3360.35     3644.23     37.85 o 
   3   6   2       13.57       25.13      6.89 o 
   4   6   2       44.08       58.39     10.31 o 
   5   6   2       72.87       93.28     13.41 o 
   6   6   2        3.97       14.11     12.66 o 
   7   6   2      107.88       71.21     14.95 o 
  -8   7   2       12.79        5.12     14.09 o 
  -7   7   2       19.31       30.18     12.39 o 
  -6   7   2        7.27       11.59     11.17 o 
  -5   7   2       81.84       83.44     11.10 o 
  -4   7   2      225.85      243.20     12.61 o 
  -3   7   2      730.56      781.15     18.10 o 
  -2   7   2     1899.22     1981.21     26.75 o 
  -1   7   2      785.80      819.36     17.45 o 
   0   7   2      119.93       70.58      4.98 o 
   1   7   2      120.89      118.79      8.64 o 
   2   7   2        4.14        9.03      7.14 o 
   3   7   2       18.03       13.48      7.75 o 
   4   7   2       58.23       74.05     10.65 o 
   5   7   2       51.28       48.84     12.66 o 
   6   7   2       24.56       27.85     13.45 o 
   7   7   2        0.42       16.11     16.11 o 
  -8   8   2       31.72        4.31     15.22 o 
  -7   8   2       34.76       12.47     14.11 o 
  -6   8   2       35.98       27.84     12.40 o 
  -5   8   2       15.62       13.01      9.22 o 
  -4   8   2        0.04       14.35      7.72 o 
  -3   8   2       11.37       30.71      8.01 o 
  -2   8   2       26.44       45.64      7.20 o 
  -1   8   2       86.67       80.44      8.00 o 
   0   8   2      603.85      550.61     11.55 o 
   1   8   2      242.21      184.59     11.21 o 
   2   8   2       22.66       52.71      8.36 o 
   3   8   2       30.46        7.01      7.55 o 
   4   8   2      233.35      156.42     13.94 o 
   5   8   2       30.19       28.13     11.87 o 
   6   8   2       22.31       32.80     15.47 o 
   7   8   2       91.61       66.46     16.61 o 
  -7   9   2       78.81       94.18     16.17 o 
  -6   9   2        9.57       47.83     14.00 o 
  -5   9   2       17.82       26.68     10.37 o 
  -4   9   2       30.06       40.81     11.18 o 
  -3   9   2        0.05       10.19      7.49 o 
  -2   9   2       79.81       99.43     10.21 o 
  -1   9   2      302.99      388.21     14.75 o 
   0   9   2      121.62      144.12      8.10 o 
   1   9   2       28.84       54.32      8.91 o 
   2   9   2      265.42      293.06     15.83 o 
   3   9   2       58.26      100.17     12.17 o 
   4   9   2        5.10       23.51     11.26 o 
   5   9   2        2.44       12.01     11.51 o 
   6   9   2       26.47       23.74     13.74 o 
  -7  10   2        1.08        4.15     12.89 o 
  -6  10   2        0.02        7.46     11.50 o 
  -5  10   2       26.55       44.24     11.46 o 
  -4  10   2        0.04       16.48      9.04 o 
  -3  10   2       17.57        0.48      9.15 o 
  -2  10   2      255.63      219.18     13.66 o 
  -1  10   2       28.53        6.69      8.76 o 
   0  10   2      911.42     1017.77     32.29 o 
   1  10   2       10.92       26.69      8.00 o 
   2  10   2       84.12      120.87     12.52 o 
   3  10   2       19.68       57.94     10.56 o 
   4  10   2       48.41       32.44     14.26 o 
   5  10   2       10.29        5.67     12.98 o 
   6  10   2        3.19        0.89     12.88 o 
  -6  11   2        0.01       24.00      9.50 o 
  -5  11   2        1.28        8.01      9.71 o 
  -4  11   2       41.87       52.65     11.79 o 
  -3  11   2       10.79       22.20      8.54 o 
  -2  11   2       87.07      100.41     11.61 o 
  -1  11   2       19.12       30.25      8.75 o 
   0  11   2        0.53        7.49     12.38 o 
   1  11   2       35.91       20.94      9.06 o 
   2  11   2        1.43       24.63      9.54 o 
   3  11   2       45.91       46.84     13.17 o 
   4  11   2       14.65       28.94     12.01 o 
   5  11   2        0.82        8.56     11.13 o 
  -5  12   2        0.00        4.23     10.56 o 
  -4  12   2        0.02        7.07      9.70 o 
  -3  12   2       30.38       28.47      9.49 o 
  -2  12   2        8.88        2.39      9.08 o 
  -1  12   2       73.86       85.90     11.86 o 
   0  12   2       28.73       39.90     17.02 o 
   1  12   2       20.97       30.93      9.52 o 
   2  12   2        0.17        6.37     10.22 o 
   3  12   2       32.89       37.55     11.64 o 
   4  12   2        1.35        9.14     12.18 o 
  -4  13   2       52.29       62.17     12.67 o 
  -3  13   2        6.46        7.75      9.37 o 
  -2  13   2      141.88      152.73     14.57 o 
  -1  13   2       29.58       14.16     10.68 o 
   0  13   2        2.15        8.84      6.73 o 
   1  13   2        0.14       11.29      9.76 o 
   2  13   2       12.70       17.31     11.17 o 
   3  13   2        0.76        4.85     11.64 o 
  -3  14   2        6.08       15.53      8.69 o 
  -2  14   2       10.39       23.41      9.38 o 
  -1  14   2        2.52        3.36     10.34 o 
   0  14   2       25.25       33.80     14.07 o 
   1  14   2        0.03       10.24     10.24 o 
  -2 -14   3      103.62      101.51     14.89 o 
  -1 -14   3        6.30       22.57     10.55 o 
   0 -14   3       41.70       73.83      9.50 o 
   1 -14   3        0.07        8.95     10.75 o 
   2 -14   3        8.46       38.97     12.85 o 
   3 -14   3       11.72       23.25     13.16 o 
  -3 -13   3       41.63       18.60     12.16 o 
  -2 -13   3       97.25       60.36     13.89 o 
  -1 -13   3       74.10       88.09     13.63 o 
   0 -13   3        4.28        7.57      8.18 o 
   1 -13   3       24.58       33.65     11.67 o 
   2 -13   3        0.02       12.58     12.58 o 
   3 -13   3        7.40        1.61     11.90 o 
   4 -13   3        0.54       18.27     11.96 o 
  -4 -12   3       14.67        9.01     11.68 o 
  -3 -12   3        0.06       12.50     10.07 o 
  -2 -12   3       36.47       43.82     12.18 o 
  -1 -12   3       27.29       36.25     11.08 o 
   0 -12   3       16.41       17.04      6.98 o 
   1 -12   3      187.70      174.52     16.18 o 
   2 -12   3        5.96        2.07     10.68 o 
   3 -12   3       21.02       40.76     11.49 o 
   4 -12   3        5.92       12.28     11.94 o 
   5 -12   3        0.24       12.92     12.92 o 
  -5 -11   3       11.56       16.98     11.76 o 
  -4 -11   3      133.84      117.05     13.20 o 
  -3 -11   3       10.70       16.50      8.85 o 
  -2 -11   3      216.72      211.47     14.48 o 
  -1 -11   3       10.77       29.12      8.97 o 
   0 -11   3      190.20      234.53     10.65 o 
   1 -11   3       61.25       49.33     11.58 o 
   2 -11   3      202.28      187.39     16.39 o 
   3 -11   3        0.11        9.52     11.43 o 
   4 -11   3        0.41        9.14     12.20 o 
   5 -11   3        4.10       20.63     12.13 o 
   6 -11   3       26.97        1.95     15.81 o 
  -6 -10   3       10.28       37.40     10.32 o 
  -5 -10   3        1.04        7.30     10.18 o 
  -4 -10   3        4.95        8.46     11.99 o 
  -3 -10   3        3.72        1.12     10.68 o 
  -2 -10   3      839.15      764.68     23.49 o 
  -1 -10   3      116.71       96.10     10.99 o 
   0 -10   3      294.45      284.29     11.11 o 
   1 -10   3      231.72      256.84     15.49 o 
   2 -10   3        3.66        7.12      9.75 o 
   3 -10   3       23.23       15.77     10.79 o 
   4 -10   3       21.98        3.47     11.81 o 
   5 -10   3        2.88        1.54     11.36 o 
   6 -10   3        3.25        4.59     12.00 o 
   7 -10   3       10.74       16.44     13.90 o 
  -7  -9   3        8.08       19.86     12.34 o 
  -6  -9   3      186.45      197.21     19.46 o 
  -5  -9   3      134.52      193.68     17.48 o 
  -4  -9   3       37.93       31.96     14.09 o 
  -3  -9   3        2.22        6.61     10.41 o 
  -2  -9   3       95.60       84.06     10.32 o 
  -1  -9   3        0.03        1.28      7.49 o 
   0  -9   3       53.59       66.97      6.50 o 
   1  -9   3      369.63      433.87     16.61 o 
   2  -9   3       42.40       96.97     10.55 o 
   3  -9   3        6.47        4.80      8.47 o 
   4  -9   3        1.07       16.73      9.05 o 
   5  -9   3       63.06       48.79     12.60 o 
   6  -9   3        7.04        9.38     13.70 o 
   7  -9   3        2.99       15.62     13.04 o 
  -7  -8   3        0.61       18.65     12.92 o 
  -6  -8   3       90.48       60.88     17.56 o 
  -5  -8   3       14.27       20.87     12.26 o 
  -4  -8   3      126.46      144.13     15.73 o 
  -3  -8   3      182.01       98.28     11.48 o 
  -2  -8   3      382.99      381.50     14.76 o 
  -1  -8   3       92.32      158.26     10.64 o 
   0  -8   3       35.27       55.81      5.70 o 
   1  -8   3      163.71      157.73     10.62 o 
   2  -8   3      303.53      342.10     14.21 o 
   3  -8   3       56.39       31.87      7.90 o 
   4  -8   3       25.63        1.08      9.56 o 
   5  -8   3       15.56       18.46     11.92 o 
   6  -8   3       88.22       58.63     14.71 o 
   7  -8   3       16.63        1.82     15.01 o 
  -7  -7   3       12.83       14.81     12.71 o 
  -6  -7   3       17.68       25.94     12.32 o 
  -5  -7   3       36.44       59.85     12.33 o 
  -4  -7   3        4.94       20.23      8.90 o 
  -3  -7   3      166.04      104.28      9.56 o 
  -2  -7   3     1868.10     1972.37     26.57 o 
  -1  -7   3      952.41      945.89     18.70 o 
   0  -7   3     1206.04     1216.24     15.05 o 
   1  -7   3      201.81      189.78      9.38 o 
   2  -7   3      791.66      899.61     19.79 o 
   3  -7   3       80.00      125.09     10.43 o 
   4  -7   3      775.97      737.47     22.79 o 
   5  -7   3      249.40      303.71     17.20 o 
   6  -7   3       40.74       72.00     14.43 o 
   7  -7   3        5.67       12.31     12.41 o 
   8  -7   3       11.63       35.39     16.78 o 
  -8  -6   3       38.83       16.21     14.92 o 
  -7  -6   3       20.68       37.44     11.20 o 
  -6  -6   3        1.51        7.63     11.29 o 
  -5  -6   3      281.53      393.92     17.94 o 
  -4  -6   3       13.14        6.08      8.04 o 
  -3  -6   3       29.95       15.09      5.82 o 
  -2  -6   3      634.60      610.27     14.40 o 
  -1  -6   3     1185.04      988.87     16.84 o 
   0  -6   3        8.39       19.84      4.38 o 
   1  -6   3      212.36      248.71     11.59 o 
   2  -6   3     1573.04     1297.70     21.27 o 
   3  -6   3      178.78      212.02     10.98 o 
   4  -6   3     2397.32     2255.01     34.61 o 
   5  -6   3       67.13       47.60     11.18 o 
   6  -6   3       52.53       58.38     12.64 o 
   7  -6   3        1.66        4.19     12.67 o 
   8  -6   3       16.79       30.38     15.97 o 
  -8  -5   3       11.32       12.74     12.74 o 
  -7  -5   3        1.85        1.40     11.93 o 
  -6  -5   3       63.38       51.87     11.61 o 
  -5  -5   3        0.61        1.49      8.74 o 
  -4  -5   3        0.09        3.12      7.05 o 
  -3  -5   3      164.75      148.77      6.02 o 
  -2  -5   3      119.67      170.77      7.25 o 
  -1  -5   3     2105.16     2078.40     21.44 o 
   0  -5   3        5.03       94.11     35.00 o 
   1  -5   3      200.53      133.92      7.18 o 
   2  -5   3      330.55      329.74     10.36 o 
   3  -5   3      580.30      621.42     15.52 o 
   4  -5   3       34.24       54.59      8.02 o 
   5  -5   3       22.00       40.58      9.29 o 
   6  -5   3       43.05       69.41     12.48 o 
   7  -5   3       42.04       36.18     12.66 o 
   8  -5   3       29.42       17.23     15.88 o 
  -8  -4   3        0.64        9.76     11.43 o 
  -7  -4   3        3.41       23.88     10.37 o 
  -6  -4   3      158.89      163.02     14.03 o 
  -5  -4   3      148.36      156.60     14.72 o 
  -4  -4   3        9.36       11.63      6.15 o 
  -3  -4   3       88.25       65.86      4.03 o 
  -2  -4   3      140.98      119.64      5.54 o 
  -1  -4   3     6246.85     5465.64    127.99 o 
   0  -4   3     1058.48     1275.15     12.77 o 
   1  -4   3     1059.36     1254.21     18.51 o 
   2  -4   3      224.02      202.45      7.42 o 
   3  -4   3      737.11      782.97     12.65 o 
   4  -4   3      104.43      110.37      8.74 o 
   5  -4   3       23.93       47.57      9.62 o 
   6  -4   3       26.70       16.20      9.40 o 
   7  -4   3       96.98      124.21     15.57 o 
   8  -4   3       37.91       53.44     16.48 o 
  -9  -3   3        5.22        2.75     13.20 o 
  -8  -3   3      101.90      107.61     16.50 o 
  -7  -3   3        3.91       13.03     10.17 o 
  -6  -3   3      589.10      580.15     21.44 o 
  -5  -3   3     1614.53     1604.93     27.62 o 
  -4  -3   3        1.48        0.81      6.90 o 
  -3  -3   3      324.36      328.75      6.54 o 
  -2  -3   3        7.41       13.65      2.91 o 
  -1  -3   3      341.78      311.89      2.13 o 
   0  -3   3     4528.20     4616.09     18.56 o 
   1  -3   3       58.18       29.86      3.50 o 
   2  -3   3      145.36       80.00      5.12 o 
   3  -3   3       58.80       53.62      4.82 o 
   4  -3   3      581.82      471.42     14.28 o 
   5  -3   3      225.44      253.63     14.77 o 
   6  -3   3        9.70        0.64     11.66 o 
   7  -3   3        1.65        9.22     11.15 o 
   8  -3   3       79.14      106.73     17.59 o 
  -9  -2   3        4.20       10.91     14.48 o 
  -8  -2   3        4.94        0.76     11.41 o 
  -7  -2   3        2.63        0.00      9.94 o 
  -6  -2   3      266.00      308.23     15.73 o 
  -5  -2   3       30.22       13.04      6.63 o 
  -4  -2   3      661.14      721.96     17.54 o 
  -3  -2   3       18.16       21.84      5.33 o 
  -2  -2   3     5172.80     4529.63     26.53 o 
  -1  -2   3      477.90      570.19      9.38 o 
   0  -2   3     3833.70     3366.73     65.71 o 
   1  -2   3     2880.08     2707.71     17.78 o 
   2  -2   3     3073.78     3232.17     28.66 o 
   3  -2   3     1244.29     1362.31     21.32 o 
   4  -2   3       23.83       42.80      7.29 o 
   5  -2   3      194.06      191.81     12.84 o 
   6  -2   3      235.26      197.21     17.26 o 
   7  -2   3      141.99      118.82     13.84 o 
   8  -2   3       60.16       40.66     16.23 o 
   9  -2   3       26.24       15.84     16.32 o 
  -9  -1   3        0.02       11.68     12.61 o 
  -8  -1   3       87.39      101.78     13.45 o 
  -7  -1   3       35.63       56.26     10.40 o 
  -6  -1   3       48.18       21.99      7.68 o 
  -5  -1   3      631.03      534.56     16.16 o 
  -4  -1   3     2242.65     2124.62     25.68 o 
  -3  -1   3      289.66      330.51     10.12 o 
  -2  -1   3        5.75       23.37      5.40 o 
  -1  -1   3     2891.88     3245.41     17.60 o 
   0  -1   3      383.29      324.09     29.19 o 
   1  -1   3        4.62       18.04      2.38 o 
   2  -1   3    52617.79    55209.46    402.34 o 
   3  -1   3     1270.20     1234.36     14.72 o 
   4  -1   3     5276.59     5600.33     45.39 o 
   5  -1   3     1459.44     1325.78     27.89 o 
   6  -1   3      360.97      498.42     22.97 o 
   7  -1   3       22.06        9.90     11.65 o 
   8  -1   3       58.94       59.16     17.46 o 
   9  -1   3        7.71        0.00     16.85 o 
  -9   0   3       12.92       33.04     13.67 o 
  -8   0   3        0.50        0.77     10.76 o 
  -7   0   3      238.22      181.36     15.86 o 
  -6   0   3       21.81       45.28      8.37 o 
  -5   0   3       83.61      105.54     11.15 o 
  -4   0   3       46.54       18.35      5.42 o 
  -3   0   3     1278.85     1495.29     21.68 o 
  -2   0   3      240.93      275.03      7.89 o 
  -1   0   3      788.47      960.41      9.69 o 
   0   0   3     7561.12     7576.64     73.41 o 
   1   0   3     3933.87     4346.85     92.86 o 
   2   0   3    36216.74    39186.75    342.87 o 
   3   0   3      600.46      564.77     12.72 o 
   4   0   3     4033.20     4506.83     40.92 o 
   5   0   3       99.71       54.45      9.47 o 
   6   0   3       73.51      127.51     15.73 o 
   7   0   3       12.35        2.33     13.67 o 
   8   0   3        0.84        4.66     16.25 o 
   9   0   3        8.45       35.05     15.06 o 
  -9   1   3       26.83       43.50     13.10 o 
  -8   1   3        0.33        2.29      9.83 o 
  -7   1   3        1.99        3.02      9.16 o 
  -6   1   3       16.96       35.65      8.22 o 
  -5   1   3      232.40      314.37     12.42 o 
  -4   1   3      118.83       90.09      5.05 o 
  -3   1   3     2363.60     2115.03     21.10 o 
  -2   1   3     7481.61     7325.18    136.06 o 
  -1   1   3      560.07      467.35      1.44 o 
   0   1   3        0.67        0.35      1.82 o 
   1   1   3      283.12      310.26      7.56 o 
   2   1   3        2.93       25.43      4.46 o 
   3   1   3     1154.05     1309.59     21.74 o 
   4   1   3        0.69        2.54      6.50 o 
   5   1   3      483.55      564.36     19.56 o 
   6   1   3       38.49       50.25     11.20 o 
   7   1   3        9.35        4.62     12.21 o 
   8   1   3       12.61       13.94     14.93 o 
  -9   2   3        7.66       12.43     11.33 o 
  -8   2   3       51.51       61.17     13.66 o 
  -7   2   3      219.61      240.35     16.39 o 
  -6   2   3      183.85      194.00     13.34 o 
  -5   2   3       87.85       80.35      8.47 o 
  -4   2   3      307.05      210.13      9.26 o 
  -3   2   3       78.58       45.07      4.37 o 
  -2   2   3      598.93      451.48      8.56 o 
  -1   2   3        2.07        8.62      5.72 o 
   0   2   3      356.48      565.89    354.32 o 
   1   2   3       97.09      103.94      4.19 o 
   2   2   3      717.76      847.40     14.26 o 
   3   2   3      346.01      316.25      8.00 o 
   4   2   3      619.44      687.95     17.22 o 
   5   2   3       10.06       18.71      7.87 o 
   6   2   3      559.74      604.60     23.66 o 
   7   2   3       61.07       45.13     12.33 o 
   8   2   3       23.28       36.61     15.31 o 
  -9   3   3       14.09        1.75     13.28 o 
  -8   3   3       71.10       71.95     13.65 o 
  -7   3   3        5.79        9.47     10.46 o 
  -6   3   3        8.26       10.09      7.15 o 
  -5   3   3      522.92      587.72     16.98 o 
  -4   3   3       63.13       34.25      5.58 o 
  -3   3   3      428.94      339.81      9.25 o 
  -2   3   3     2753.61     2892.22     23.41 o 
  -1   3   3     2612.88     2690.65      2.85 o 
   0   3   3     4644.32     5220.42    112.51 o 
   1   3   3     1897.27     1599.16     16.36 o 
   2   3   3     1549.28     1500.40     17.75 o 
   3   3   3       83.36      137.18      7.66 o 
   4   3   3       99.84      128.73      9.33 o 
   5   3   3      169.97      167.99     12.67 o 
   6   3   3        3.31       10.04     11.09 o 
   7   3   3       35.96        1.58     13.14 o 
   8   3   3       43.03       55.82     13.30 o 
  -9   4   3        0.22       10.60     12.09 o 
  -8   4   3       20.45       28.12     11.90 o 
  -7   4   3       86.79       64.15     11.25 o 
  -6   4   3       17.36       42.35     10.49 o 
  -5   4   3       20.32       24.27      6.81 o 
  -4   4   3        2.66        3.24      5.19 o 
  -3   4   3      329.68      371.11     10.16 o 
  -2   4   3      620.39      620.81     11.08 o 
  -1   4   3      693.20      567.34     10.22 o 
   0   4   3     4789.66     5494.33     72.71 o 
   1   4   3      276.54      242.12      4.86 o 
   2   4   3        8.18       14.13      3.82 o 
   3   4   3      346.14      347.63     11.60 o 
   4   4   3        3.44       20.80      6.84 o 
   5   4   3       25.99        7.06      8.12 o 
   6   4   3       52.25       50.64     11.70 o 
   7   4   3        5.13        4.84     12.07 o 
   8   4   3        1.52        0.93     14.82 o 
  -8   5   3       42.37       18.33     13.39 o 
  -7   5   3       29.85       31.95     10.34 o 
  -6   5   3       18.31       29.47      9.45 o 
  -5   5   3       70.33       60.72      9.07 o 
  -4   5   3      342.93      302.48     11.70 o 
  -3   5   3      126.52      167.47      8.18 o 
  -2   5   3       20.16       26.00      4.34 o 
  -1   5   3      216.54      237.98      7.80 o 
   0   5   3     3442.18     3868.57   2307.09 o 
   1   5   3      130.04      196.50      8.55 o 
   2   5   3      862.13      854.47     16.91 o 
   3   5   3      144.38      181.78     10.20 o 
   4   5   3      470.35      401.04     16.03 o 
   5   5   3       13.13        8.09      9.45 o 
   6   5   3        4.14       15.61     10.98 o 
   7   5   3       35.11       26.53     12.72 o 
   8   5   3       34.53       19.32     15.19 o 
  -8   6   3        1.35       12.20     12.03 o 
  -7   6   3        0.01        4.98     10.36 o 
  -6   6   3       14.83        9.94     10.25 o 
  -5   6   3      120.18      135.41     10.30 o 
  -4   6   3        0.39        9.39      7.16 o 
  -3   6   3      611.52      516.65     13.91 o 
  -2   6   3        0.72        0.00      4.72 o 
  -1   6   3       90.31       79.87      6.56 o 
   0   6   3     2597.80     2564.62     19.62 o 
   1   6   3       30.27       44.18      7.00 o 
   2   6   3      218.82      207.14     10.47 o 
   3   6   3      317.61      288.36     13.05 o 
   4   6   3      127.66       89.93     11.42 o 
   5   6   3       16.93        6.45      9.67 o 
   6   6   3       21.58       25.12     12.86 o 
   7   6   3       27.33       46.27     14.58 o 
  -8   7   3       12.57       13.28     11.84 o 
  -7   7   3       26.59       39.66     12.19 o 
  -6   7   3       25.82       35.36      9.83 o 
  -5   7   3       64.09       33.19      9.69 o 
  -4   7   3      273.24      282.22     13.39 o 
  -3   7   3      180.53      236.61     11.15 o 
  -2   7   3     3170.68     3450.33     34.33 o 
  -1   7   3       16.53       30.74      6.97 o 
   0   7   3     2080.76     1940.25     18.99 o 
   1   7   3        5.77       32.10      6.31 o 
   2   7   3       20.11       29.61      9.04 o 
   3   7   3       25.89        8.90      8.38 o 
   4   7   3      132.51      142.68     12.63 o 
   5   7   3      175.95      173.13     15.30 o 
   6   7   3       24.60        4.56     14.54 o 
   7   7   3        7.31       44.32     13.80 o 
  -8   8   3       17.28       16.85     15.91 o 
  -7   8   3        0.07       14.40     13.60 o 
  -6   8   3       62.44       73.92     13.64 o 
  -5   8   3        2.61        3.56      8.77 o 
  -4   8   3      553.11      558.37     18.90 o 
  -3   8   3      134.59      104.10      9.47 o 
  -2   8   3       81.21       58.94      8.25 o 
  -1   8   3      358.52      330.21     12.87 o 
   0   8   3        0.13        0.29      9.27 o 
   1   8   3        8.74       12.21      6.29 o 
   2   8   3      515.19      417.85     17.22 o 
   3   8   3        0.31        3.60      8.34 o 
   4   8   3        4.68        7.68      9.90 o 
   5   8   3        5.60        1.39     11.63 o 
   6   8   3       18.12        7.29     13.90 o 
   7   8   3       66.38       55.66     15.56 o 
  -7   9   3        3.42        3.10     13.90 o 
  -6   9   3       47.37       54.02     11.91 o 
  -5   9   3       97.67      117.22     12.99 o 
  -4   9   3      256.48      235.68     14.16 o 
  -3   9   3      338.06      391.87     15.62 o 
  -2   9   3      105.47      103.16      9.56 o 
  -1   9   3      209.22      205.12     11.89 o 
   0   9   3       19.24       37.34      6.39 o 
   1   9   3       17.45        8.02      6.90 o 
   2   9   3       20.73       32.97      8.91 o 
   3   9   3        0.45        0.54      9.31 o 
   4   9   3      120.99      111.35     13.73 o 
   5   9   3       20.13        7.53     13.03 o 
   6   9   3       34.41       36.59     14.14 o 
  -7  10   3       62.91       52.08     14.51 o 
  -6  10   3       18.56       14.78     11.71 o 
  -5  10   3      157.42      148.22     13.81 o 
  -4  10   3      271.56      223.52     15.21 o 
  -3  10   3       59.06       49.10      9.91 o 
  -2  10   3      288.45      273.36     14.16 o 
  -1  10   3        3.54        3.32      7.82 o 
   0  10   3       16.86        5.25      6.50 o 
   1  10   3       43.81       63.40     11.14 o 
   2  10   3        7.10       32.62      9.91 o 
   3  10   3        9.35        9.07     11.20 o 
   4  10   3       56.25       65.85     13.67 o 
   5  10   3        8.74       13.68     13.68 o 
  -6  11   3       78.89       68.44     13.08 o 
  -5  11   3       45.64       50.42     10.49 o 
  -4  11   3        7.33        6.89      8.92 o 
  -3  11   3       13.58       10.24      8.26 o 
  -2  11   3       10.10       28.93      7.41 o 
  -1  11   3       39.02       43.62     10.01 o 
   0  11   3      210.97      260.86     12.58 o 
   1  11   3        0.01        0.00      9.45 o 
   2  11   3       74.29       61.36     12.02 o 
   3  11   3        9.67        2.83     11.84 o 
   4  11   3       21.43        9.34     11.97 o 
   5  11   3        0.62       25.54     12.73 o 
  -5  12   3        4.01       15.89      9.60 o 
  -4  12   3       24.89       27.21      8.86 o 
  -3  12   3        5.30        2.97      9.30 o 
  -2  12   3       23.44       15.60     10.34 o 
  -1  12   3       10.80        6.99     10.25 o 
   0  12   3        2.57        8.64     14.36 o 
   1  12   3        5.20       29.89      9.26 o 
   2  12   3       16.80       28.05     11.24 o 
   3  12   3       23.81       25.11     12.43 o 
   4  12   3       10.46       29.63     12.59 o 
  -4  13   3        9.12       10.40      9.77 o 
  -3  13   3        1.40       11.30      8.67 o 
  -2  13   3       27.79       18.55     11.54 o 
  -1  13   3       48.10       26.40     10.57 o 
   0  13   3        0.38        1.22      6.96 o 
   1  13   3       24.85       20.13     10.03 o 
   2  13   3       66.47       65.41     13.81 o 
   3  13   3        1.74       13.51     11.69 o 
  -2  14   3       12.69       18.11     10.51 o 
  -1  14   3        0.06        5.97      9.88 o 
   0  14   3        8.23       13.28      7.38 o 
   1  14   3        0.04        5.08     11.02 o 
  -2 -14   4       99.63       94.76     14.55 o 
  -1 -14   4        0.69       11.52     11.93 o 
   0 -14   4        6.29       12.66      7.36 o 
   1 -14   4        1.72        5.94     10.66 o 
   2 -14   4        6.92        6.19     13.48 o 
   3 -14   4        3.13       11.64     13.47 o 
  -3 -13   4       11.79        4.45     11.24 o 
  -2 -13   4       49.52       53.79     13.23 o 
  -1 -13   4       45.46       82.05     14.76 o 
   0 -13   4       27.39       32.86      7.87 o 
   1 -13   4       81.94       74.71     13.36 o 
   2 -13   4        1.29       16.95     11.65 o 
   3 -13   4        9.19       14.31     12.31 o 
   4 -13   4        8.13        5.21     12.23 o 
  -4 -12   4        5.38        5.24     11.53 o 
  -3 -12   4       61.10       66.99     11.53 o 
  -2 -12   4      140.01      109.31     12.40 o 
  -1 -12   4        6.31       13.08      9.82 o 
   0 -12   4       36.41       13.20      7.65 o 
   1 -12   4        2.42        5.12      9.85 o 
   2 -12   4        0.92       11.54     11.54 o 
   3 -12   4        0.02        6.65     11.35 o 
   4 -12   4        2.57        2.48     11.89 o 
   5 -12   4        2.25        7.32     12.19 o 
  -5 -11   4        0.02       13.87     11.60 o 
  -4 -11   4       53.74       68.31     12.93 o 
  -3 -11   4        0.56        4.39     10.68 o 
  -2 -11   4      106.75      116.40     12.14 o 
  -1 -11   4       14.18        3.94      8.74 o 
   0 -11   4       18.83       25.75      6.90 o 
   1 -11   4        0.16       16.24      8.48 o 
   2 -11   4       67.31       64.41     12.83 o 
   3 -11   4        2.80       21.74     10.70 o 
   4 -11   4       94.84      102.46     16.04 o 
   5 -11   4        0.71        0.90     12.09 o 
   6 -11   4       11.78       15.10     15.10 o 
  -6 -10   4        2.14       11.82     11.82 o 
  -5 -10   4        0.12       26.93     10.60 o 
  -4 -10   4        0.03        5.80     10.30 o 
  -3 -10   4      387.38      332.51     18.26 o 
  -2 -10   4      220.85      201.95     13.71 o 
  -1 -10   4       82.75      103.81     10.03 o 
   0 -10   4       56.74       68.05      7.08 o 
   1 -10   4      136.23      153.07     13.13 o 
   2 -10   4       61.53       55.29     10.32 o 
   3 -10   4        3.33        4.86      9.66 o 
   4 -10   4        0.95       15.33     12.03 o 
   5 -10   4        3.77       12.87     12.42 o 
   6 -10   4        0.10       13.75     13.75 o 
  -7  -9   4        4.32        7.43     13.66 o 
  -6  -9   4      222.57      198.67     19.17 o 
  -5  -9   4      173.20      122.68     16.87 o 
  -4  -9   4      363.00      444.23     22.27 o 
  -3  -9   4      640.72      697.66     22.95 o 
  -2  -9   4      279.90      247.79     14.92 o 
  -1  -9   4       91.15      106.35     10.25 o 
   0  -9   4      114.23      121.01      7.54 o 
   1  -9   4       56.64       59.60     10.38 o 
   2  -9   4      301.44      356.53     16.71 o 
   3  -9   4       84.75       84.57     12.48 o 
   4  -9   4        1.67       14.40     10.48 o 
   5  -9   4       11.29        9.62     12.32 o 
   6  -9   4        0.02        5.15     12.37 o 
   7  -9   4        3.23       27.61     14.04 o 
  -7  -8   4        2.16        6.39     13.56 o 
  -6  -8   4        1.05       15.87     13.64 o 
  -5  -8   4        4.21        8.12     12.46 o 
  -4  -8   4     1600.70     1746.36     33.88 o 
  -3  -8   4       49.37       54.50     10.58 o 
  -2  -8   4       73.70       58.76      7.57 o 
  -1  -8   4      822.37      932.64     20.93 o 
   0  -8   4      798.07      859.98     14.14 o 
   1  -8   4      379.80      368.47     14.39 o 
   2  -8   4       15.64       25.29      7.78 o 
   3  -8   4       23.63        7.55      8.50 o 
   4  -8   4        1.26        5.06     10.22 o 
   5  -8   4       65.70       54.34     12.54 o 
   6  -8   4       13.70       26.50     12.84 o 
   7  -8   4        8.63       15.91     13.91 o 
  -7  -7   4        5.84       10.07     12.71 o 
  -6  -7   4      121.14      141.71     16.18 o 
  -5  -7   4      355.04      332.80     18.93 o 
  -4  -7   4        1.61        5.03      8.85 o 
  -3  -7   4      412.61      397.42     14.91 o 
  -2  -7   4       49.36       29.13      6.40 o 
  -1  -7   4      104.82      163.23      9.15 o 
   0  -7   4       21.99       21.06      4.48 o 
   1  -7   4      213.35      166.31      9.94 o 
   2  -7   4       93.23      105.31     10.86 o 
   3  -7   4       50.49       39.55      7.74 o 
   4  -7   4      802.98      821.69     23.83 o 
   5  -7   4      157.15      136.08     15.21 o 
   6  -7   4       10.77        1.47     13.88 o 
   7  -7   4       30.78       42.75     14.48 o 
   8  -7   4       67.84       24.47     18.50 o 
  -8  -6   4       15.91       26.93     14.06 o 
  -7  -6   4       59.00       45.37     13.80 o 
  -6  -6   4      203.87      239.20     17.40 o 
  -5  -6   4      320.95      324.63     16.73 o 
  -4  -6   4      233.81      197.03     12.42 o 
  -3  -6   4      190.95      206.63      9.93 o 
  -2  -6   4      677.85      662.89     14.94 o 
  -1  -6   4      767.10      918.55     16.64 o 
   0  -6   4      626.04      631.61     13.53 o 
   1  -6   4     1051.32     1118.93     18.84 o 
   2  -6   4        2.49        6.15      6.68 o 
   3  -6   4       75.45       48.58      7.73 o 
   4  -6   4      240.92      255.69     14.60 o 
   5  -6   4       33.60       36.38     11.77 o 
   6  -6   4       31.14       14.73     11.90 o 
   7  -6   4       11.15       29.73     14.35 o 
   8  -6   4        1.42        3.92     15.50 o 
  -8  -5   4        6.01       13.98     12.59 o 
  -7  -5   4       75.35       82.24     13.97 o 
  -6  -5   4       67.05       46.29     11.77 o 
  -5  -5   4      217.35      318.81     15.66 o 
  -4  -5   4       22.34       45.95      6.96 o 
  -3  -5   4      165.91      165.35      8.06 o 
  -2  -5   4       38.69       31.11      4.53 o 
  -1  -5   4        5.74        0.23      7.34 o 
   0  -5   4     2041.84     2404.48     16.75 o 
   1  -5   4        0.18        6.39      4.36 o 
   2  -5   4      560.19      675.62     14.31 o 
   3  -5   4       42.63       34.25      6.25 o 
   4  -5   4       31.92       48.83      7.18 o 
   5  -5   4      393.33      447.78     18.57 o 
   6  -5   4        5.76       13.27     10.65 o 
   7  -5   4       21.92       39.22     13.39 o 
   8  -5   4        0.64       12.52     14.25 o 
  -8  -4   4       11.14       16.07     11.69 o 
  -7  -4   4       95.62       65.65     14.45 o 
  -6  -4   4        3.82        3.32      8.64 o 
  -5  -4   4       61.50       85.71     10.02 o 
  -4  -4   4      597.26      615.16     16.11 o 
  -3  -4   4      340.38      443.63     11.29 o 
  -2  -4   4      805.95      752.91     12.82 o 
  -1  -4   4      258.10      353.68      8.35 o 
   0  -4   4     1576.64     1696.88   1014.60 o 
   1  -4   4        0.37        7.73      5.76 o 
   2  -4   4      134.65       77.90      5.61 o 
   3  -4   4     1570.01     1397.29     20.92 o 
   4  -4   4        6.02        2.20      5.39 o 
   5  -4   4      228.37      263.05     14.37 o 
   6  -4   4        0.06        6.32      8.76 o 
   7  -4   4        8.71       10.92     11.53 o 
   8  -4   4       14.44       19.89     14.74 o 
  -9  -3   4       21.27        0.90     13.83 o 
  -8  -3   4        6.38        3.16     11.87 o 
  -7  -3   4      100.14       99.10     14.47 o 
  -6  -3   4       54.03       51.14      9.85 o 
  -5  -3   4       30.69       70.27      8.87 o 
  -4  -3   4      333.48      319.69     12.02 o 
  -3  -3   4      863.57      982.01     19.40 o 
  -2  -3   4      763.90      825.44     13.83 o 
  -1  -3   4      522.91      532.80      8.89 o 
   0  -3   4      536.42      619.39      7.92 o 
   1  -3   4     1402.27     1177.91     14.05 o 
   2  -3   4     1155.09     1143.02     15.24 o 
   3  -3   4      707.41      539.20     12.92 o 
   4  -3   4      105.29      158.24     10.24 o 
   5  -3   4       99.05      161.48     12.31 o 
   6  -3   4      118.26       90.05     13.36 o 
   7  -3   4        8.84        6.23     13.99 o 
   8  -3   4       11.06       11.24     14.86 o 
  -9  -2   4       22.41       41.82     13.42 o 
  -8  -2   4        7.11        6.83     12.06 o 
  -7  -2   4        1.65        3.15      9.53 o 
  -6  -2   4       20.07       15.90      8.10 o 
  -5  -2   4      126.34      184.00     10.93 o 
  -4  -2   4      378.08      409.91     12.53 o 
  -3  -2   4      606.83      529.38     11.47 o 
  -2  -2   4     3318.32     3165.27     22.67 o 
  -1  -2   4      269.29      236.27      5.56 o 
   0  -2   4     5159.22     5562.24     76.84 o 
   1  -2   4     3116.33     3165.59     17.07 o 
   2  -2   4      204.14      202.72      7.29 o 
   3  -2   4      920.95      995.84     19.49 o 
   4  -2   4      411.02      346.14     13.98 o 
   5  -2   4      439.67      577.22     20.58 o 
   6  -2   4     1103.15      981.51     29.94 o 
   7  -2   4       24.75       27.10     13.69 o 
   8  -2   4       12.82       16.43     16.43 o 
  -9  -1   4        6.15       16.74     12.41 o 
  -8  -1   4        7.17        0.74     10.23 o 
  -7  -1   4       53.80       87.39     11.98 o 
  -6  -1   4       28.12       35.93      8.33 o 
  -5  -1   4      112.27      156.23     10.31 o 
  -4  -1   4       59.47       96.22      7.01 o 
  -3  -1   4     1349.93     1132.70     15.67 o 
  -2  -1   4     3765.53     4293.18     25.57 o 
  -1  -1   4      538.25      555.62      7.96 o 
   0  -1   4    19844.89     5629.80  10731.17 o 
   1  -1   4     5988.89     6303.10    113.18 o 
   2  -1   4      155.01      145.28      9.40 o 
   3  -1   4       16.70       15.19      5.14 o 
   4  -1   4      113.50      106.91     11.81 o 
   5  -1   4       36.28       43.28     10.58 o 
   6  -1   4        6.79       27.58     14.72 o 
   7  -1   4       27.37       44.89     13.73 o 
   8  -1   4       27.73       47.77     16.57 o 
  -9   0   4       23.38       43.55     12.32 o 
  -8   0   4        7.65        8.14     10.55 o 
  -7   0   4        0.00       10.18      9.22 o 
  -6   0   4        2.45        3.27      6.61 o 
  -5   0   4      290.40      373.71     13.09 o 
  -4   0   4      235.47      304.69     10.31 o 
  -3   0   4     1435.75     1542.93     19.92 o 
  -2   0   4     2348.09     2600.62     20.00 o 
  -1   0   4      235.41      246.01      6.69 o 
   0   0   4       76.33       73.61     25.26 o 
   1   0   4      525.62      491.15      8.54 o 
   2   0   4     1589.39     1315.62     16.14 o 
   3   0   4      618.08      611.21     13.72 o 
   4   0   4      260.12      304.65     16.78 o 
   5   0   4      114.93      109.24     12.77 o 
   6   0   4      468.36      499.45     23.39 o 
   7   0   4        0.28       10.90     11.97 o 
   8   0   4        9.93       11.23     15.66 o 
  -9   1   4        4.55        4.31     12.36 o 
  -8   1   4        5.48       27.19     11.11 o 
  -7   1   4        1.86        2.97      9.45 o 
  -6   1   4       21.16        6.43      7.12 o 
  -5   1   4      214.15      205.80     10.26 o 
  -4   1   4      155.31      177.33      8.36 o 
  -3   1   4       76.01       47.32      4.61 o 
  -2   1   4     8049.10     7005.14    136.34 o 
  -1   1   4     1862.16     1999.06     17.44 o 
   0   1   4    28121.45    30600.17    169.06 o 
   1   1   4      842.71      750.33      9.94 o 
   2   1   4     2272.45     1987.71     19.59 o 
   3   1   4       20.13       33.15      6.57 o 
   4   1   4      447.19      394.88     14.81 o 
   5   1   4      288.79      260.97     15.18 o 
   6   1   4       59.61       46.45     12.24 o 
   7   1   4       33.81       17.23     13.21 o 
   8   1   4       77.28       54.78     16.78 o 
  -9   2   4       38.15       21.55     14.06 o 
  -8   2   4        0.71       28.02     10.41 o 
  -7   2   4        9.81       22.27      9.62 o 
  -6   2   4      208.25      237.53     14.49 o 
  -5   2   4      120.29      147.56      9.46 o 
  -4   2   4     1713.27     1856.79     25.17 o 
  -3   2   4      711.92      800.87     13.40 o 
  -2   2   4     4798.75     4742.33     27.17 o 
  -1   2   4    11470.50    11096.01      1.63 o 
   0   2   4     1767.65     1911.12     22.47 o 
   1   2   4     4607.26     4573.03    106.83 o 
   2   2   4      685.07      792.46     15.11 o 
   3   2   4      679.61      739.60     16.77 o 
   4   2   4       39.21       27.56      6.80 o 
   5   2   4       75.46       67.27     10.73 o 
   6   2   4      403.70      450.75     21.16 o 
   7   2   4       17.88       11.89     12.36 o 
   8   2   4       34.23       16.15     15.39 o 
  -9   3   4        0.12        0.89     12.27 o 
  -8   3   4        0.93        6.01     11.03 o 
  -7   3   4       25.46       23.92     10.88 o 
  -6   3   4      122.80       82.85     10.03 o 
  -5   3   4      464.57      478.68     15.21 o 
  -4   3   4      393.27      360.02     11.07 o 
  -3   3   4     1978.87     1920.73     20.82 o 
  -2   3   4        7.62        9.34      2.65 o 
  -1   3   4      377.92      258.24      6.80 o 
   0   3   4      155.97      152.11     93.30 o 
   1   3   4      270.25      317.10      9.16 o 
   2   3   4      145.84       91.10      5.67 o 
   3   3   4       27.53       38.54      4.58 o 
   4   3   4      241.62      308.35     13.23 o 
   5   3   4       46.66       38.07      9.15 o 
   6   3   4        1.20       17.28     10.70 o 
   7   3   4        2.39        3.24     11.94 o 
   8   3   4        4.68        3.86     14.11 o 
  -9   4   4        0.05       11.26     11.03 o 
  -8   4   4        3.74        4.57     12.34 o 
  -7   4   4       10.95       10.65      8.98 o 
  -6   4   4      114.36      117.62     11.56 o 
  -5   4   4      719.24      863.99     20.29 o 
  -4   4   4        6.39       11.83      4.70 o 
  -3   4   4       73.13       96.75      8.51 o 
  -2   4   4      609.02      551.56      3.55 o 
  -1   4   4      514.92      421.02      8.96 o 
   0   4   4      958.09     1217.77    747.52 o 
   1   4   4       32.87       45.87      4.22 o 
   2   4   4      432.19      493.92     13.55 o 
   3   4   4       15.15        8.26      5.29 o 
   4   4   4       47.76       45.83      8.81 o 
   5   4   4      252.83      259.80     16.50 o 
   6   4   4      363.05      373.70     20.99 o 
   7   4   4       49.72       61.38     12.07 o 
   8   4   4        0.24       14.92     14.92 o 
  -8   5   4        5.63        3.87     12.09 o 
  -7   5   4        6.60       23.03      9.52 o 
  -6   5   4      382.27      405.54     17.07 o 
  -5   5   4       23.41       36.87      6.97 o 
  -4   5   4      792.47      786.28     17.12 o 
  -3   5   4     1029.77     1178.76     18.26 o 
  -2   5   4     1445.80     1217.06     16.76 o 
  -1   5   4       38.23       25.06      4.29 o 
   0   5   4     3742.40     3364.84     26.14 o 
   1   5   4     1963.43     1917.05     23.29 o 
   2   5   4       40.62       45.02      6.75 o 
   3   5   4       94.92      103.95      8.80 o 
   4   5   4      318.35      294.88     14.89 o 
   5   5   4      105.95      141.96     13.18 o 
   6   5   4       41.85       57.36     12.81 o 
   7   5   4       36.44       20.18     14.40 o 
   8   5   4        8.92        6.84     15.60 o 
  -8   6   4        4.32       36.96     10.14 o 
  -7   6   4        0.25        3.81      9.97 o 
  -6   6   4       32.25       17.26      9.38 o 
  -5   6   4      140.60       98.24      9.50 o 
  -4   6   4        6.21       10.09      5.71 o 
  -3   6   4      699.16      570.63     13.84 o 
  -2   6   4        2.29        4.62      4.33 o 
  -1   6   4     2695.29     2356.66     25.93 o 
   0   6   4      593.42      597.94      8.54 o 
   1   6   4       11.99       20.22      7.46 o 
   2   6   4      269.54      285.19     12.33 o 
   3   6   4       42.48       45.65      8.29 o 
   4   6   4      399.08      537.59     19.69 o 
   5   6   4       96.67       78.08     13.08 o 
   6   6   4       77.17       99.02     15.65 o 
   7   6   4        1.88       14.68     13.98 o 
  -8   7   4       48.66       81.49     13.72 o 
  -7   7   4       91.84       73.85     13.15 o 
  -6   7   4        5.93       26.14      8.40 o 
  -5   7   4       99.44       95.03      9.98 o 
  -4   7   4      221.81      224.24     11.58 o 
  -3   7   4       14.85       27.86      5.66 o 
  -2   7   4       13.99       34.49      6.54 o 
  -1   7   4       79.10       97.61      8.31 o 
   0   7   4       95.41      133.53      6.71 o 
   1   7   4      152.68      232.51     10.85 o 
   2   7   4       23.74       53.71      7.88 o 
   3   7   4      173.90      214.14     13.27 o 
   4   7   4        7.09        5.94      9.55 o 
   5   7   4        0.75        7.12     10.58 o 
   6   7   4       99.85       64.68     14.50 o 
   7   7   4       28.14       43.63     14.62 o 
  -8   8   4      130.41      137.39     18.58 o 
  -7   8   4      157.28      147.38     16.31 o 
  -6   8   4      381.92      391.24     19.75 o 
  -5   8   4      281.50      228.11     14.82 o 
  -4   8   4      166.53      176.27     12.85 o 
  -3   8   4        0.05       17.83      6.89 o 
  -2   8   4      216.29      238.41     11.34 o 
  -1   8   4      637.42      532.33     15.90 o 
   0   8   4        2.51        2.28      5.72 o 
   1   8   4       87.94       84.06      8.75 o 
   2   8   4      182.38      175.89     11.99 o 
   3   8   4       78.89       62.72     10.16 o 
   4   8   4       52.96       67.97     11.93 o 
   5   8   4       31.32       49.25     13.06 o 
   6   8   4       18.22       28.44     13.48 o 
  -7   9   4        0.37        6.09     11.58 o 
  -6   9   4      250.86      216.73     15.84 o 
  -5   9   4       21.94       19.82     10.23 o 
  -4   9   4       32.45        0.95      9.23 o 
  -3   9   4       18.07        9.72      8.16 o 
  -2   9   4       17.75       35.00      8.21 o 
  -1   9   4       79.49       81.98      9.58 o 
   0   9   4        0.48        4.81      7.19 o 
   1   9   4       74.11      126.91     10.31 o 
   2   9   4       10.34        1.04      8.39 o 
   3   9   4      146.48      137.87     13.57 o 
   4   9   4      103.98       97.13     14.27 o 
   5   9   4        2.23        0.72     12.05 o 
   6   9   4       24.36       17.94     13.42 o 
  -7  10   4        0.03       23.02     10.48 o 
  -6  10   4       69.73       74.15     12.77 o 
  -5  10   4       45.34       49.53     10.91 o 
  -4  10   4        1.10       13.23      7.93 o 
  -3  10   4        5.52       11.85      7.37 o 
  -2  10   4      246.97      289.84     14.74 o 
  -1  10   4      114.41      125.82     10.99 o 
   0  10   4        3.80       10.37      5.37 o 
   1  10   4       34.39       48.98     10.57 o 
   2  10   4      351.27      422.42     18.91 o 
   3  10   4        0.61        1.32     11.93 o 
   4  10   4       60.28       69.03     13.75 o 
   5  10   4        0.34        4.85     11.76 o 
  -6  11   4        3.09        3.31     10.54 o 
  -5  11   4       16.45        9.01      9.58 o 
  -4  11   4       44.39       20.51      9.82 o 
  -3  11   4        0.05        2.64      8.24 o 
  -2  11   4        2.53        3.08      7.26 o 
  -1  11   4       14.95       11.00      8.87 o 
   0  11   4        6.13        4.99      6.47 o 
   1  11   4        1.03        1.81      9.19 o 
   2  11   4        6.47        3.21     10.48 o 
   3  11   4       90.62       81.39     12.87 o 
   4  11   4       23.92       17.12     12.17 o 
   5  11   4        0.02        0.00     11.89 o 
  -5  12   4        9.61       12.64      9.19 o 
  -4  12   4        0.22       14.28      8.60 o 
  -3  12   4       42.08       37.10     10.51 o 
  -2  12   4        8.56        7.34      8.16 o 
  -1  12   4       18.95       20.10      9.42 o 
   0  12   4       21.80       42.52      7.25 o 
   1  12   4       32.76       21.84     11.31 o 
   2  12   4       21.63       53.50     11.01 o 
   3  12   4        0.20        3.80      9.66 o 
   4  12   4        1.28        1.64     10.64 o 
  -4  13   4        4.07        8.13      8.24 o 
  -3  13   4        2.51       15.73      7.92 o 
  -2  13   4        2.80        0.62      9.96 o 
  -1  13   4       10.31       14.14      8.52 o 
   0  13   4       33.42       61.74      7.70 o 
   1  13   4       11.33        7.52     11.04 o 
   2  13   4       19.09       16.84     11.76 o 
  -2  14   4        6.85        8.76      9.40 o 
  -1  14   4        0.06        1.90      8.52 o 
   0  14   4        0.36        1.60      6.64 o 
  -2 -14   5       34.90       41.97     11.72 o 
  -1 -14   5        4.65        1.41     11.37 o 
   0 -14   5        0.21        9.24      7.65 o 
   1 -14   5        4.53       30.89     10.80 o 
   2 -14   5       27.09       20.16     13.17 o 
   3 -14   5        5.78       14.06     14.06 o 
  -3 -13   5       16.78       22.22     10.70 o 
  -2 -13   5        6.42       11.40     11.40 o 
  -1 -13   5        2.63        8.68     11.14 o 
   0 -13   5        6.79        9.45      7.69 o 
   1 -13   5        0.22        2.80     10.97 o 
   2 -13   5       14.27       11.72     11.72 o 
   3 -13   5        1.07        9.57     12.18 o 
   4 -13   5        0.67        9.58     12.28 o 
  -4 -12   5        3.88       16.61      9.97 o 
  -3 -12   5       98.48       64.99     12.74 o 
  -2 -12   5       53.67       29.78     11.57 o 
  -1 -12   5        7.99        9.86      9.29 o 
   0 -12   5        3.43        2.25      6.56 o 
   1 -12   5       13.59       25.61     10.85 o 
   2 -12   5        5.17        2.73     10.07 o 
   3 -12   5       11.49        1.46     11.23 o 
   4 -12   5        2.33        8.32     12.55 o 
   5 -12   5        1.23       10.16     11.91 o 
  -5 -11   5        0.36        9.15     11.68 o 
  -4 -11   5       49.00       77.19     13.36 o 
  -3 -11   5        1.64        0.64     10.20 o 
  -2 -11   5       34.28       49.18     10.13 o 
  -1 -11   5        0.04        5.53      8.68 o 
   0 -11   5       28.87       13.11      6.12 o 
   1 -11   5       46.51       14.51     10.86 o 
   2 -11   5        4.35        3.07     10.48 o 
   3 -11   5       72.29       91.61     14.39 o 
   4 -11   5      234.11      247.74     12.57 o 
   5 -11   5        0.29        8.70     13.26 o 
   6 -11   5       10.17        1.00     13.81 o 
  -6 -10   5       34.35       33.95     11.50 o 
  -5 -10   5       88.78      119.71     13.53 o 
  -4 -10   5       32.28       34.90     11.20 o 
  -3 -10   5        7.25       22.51      9.07 o 
  -2 -10   5       52.47       27.91     10.84 o 
  -1 -10   5       70.00       42.18      9.52 o 
   0 -10   5       49.00       60.80      7.73 o 
   1 -10   5        6.84       28.39      8.77 o 
   2 -10   5      224.69      211.57     16.64 o 
   3 -10   5       24.43       38.88     12.85 o 
   4 -10   5       19.32       26.75     12.48 o 
   5 -10   5        9.47       30.87     12.00 o 
   6 -10   5        0.01       13.02     11.71 o 
  -7  -9   5       13.63       24.63     13.18 o 
  -6  -9   5        9.47        6.02     12.27 o 
  -5  -9   5        0.90        7.71     10.90 o 
  -4  -9   5       16.22       13.77     13.77 o 
  -3  -9   5       34.86       52.84     12.35 o 
  -2  -9   5      283.98      230.46     15.25 o 
  -1  -9   5        0.93        2.16      8.35 o 
   0  -9   5      452.40      478.50     12.39 o 
   1  -9   5      350.66      335.67     15.26 o 
   2  -9   5        0.45        4.40      8.19 o 
   3  -9   5      228.55      221.62     14.88 o 
   4  -9   5      122.67      163.28     15.19 o 
   5  -9   5       17.91       11.91     11.83 o 
   6  -9   5        2.03        9.59     13.34 o 
   7  -9   5       10.04        4.99     13.74 o 
  -7  -8   5        3.28       11.18     13.19 o 
  -6  -8   5       22.08        9.96     11.59 o 
  -5  -8   5       16.74       28.08     11.22 o 
  -4  -8   5      334.54      417.94     20.37 o 
  -3  -8   5       73.69       67.50     10.82 o 
  -2  -8   5       34.50       49.35      8.22 o 
  -1  -8   5      184.06      211.34     10.91 o 
   0  -8   5      269.24      225.79     14.28 o 
   1  -8   5      175.47      154.11     10.52 o 
   2  -8   5       51.36       57.65      9.51 o 
   3  -8   5       32.08       24.64      9.39 o 
   4  -8   5      369.86      378.06     18.96 o 
   5  -8   5      120.62      163.07     14.64 o 
   6  -8   5        2.92        5.75     12.98 o 
   7  -8   5       23.11       13.26     14.97 o 
  -7  -7   5       25.01       29.97     11.83 o 
  -6  -7   5       56.66       49.34     12.91 o 
  -5  -7   5      315.01      260.93     16.40 o 
  -4  -7   5       12.52       21.51      9.07 o 
  -3  -7   5      173.11      220.99     12.14 o 
  -2  -7   5       22.87       20.94      6.59 o 
  -1  -7   5        8.09       17.43      5.33 o 
   0  -7   5      203.55      186.48      6.75 o 
   1  -7   5      212.29      251.35     11.18 o 
   2  -7   5     1143.24     1062.19     22.18 o 
   3  -7   5       81.19      107.52     10.43 o 
   4  -7   5       10.26       24.84      9.17 o 
   5  -7   5        0.00        6.82     10.88 o 
   6  -7   5       31.25        4.58     13.66 o 
   7  -7   5        0.00        1.80     14.01 o 
   8  -7   5       17.15        8.18     15.60 o 
  -8  -6   5        0.70       13.21     13.21 o 
  -7  -6   5        1.44       16.85     11.34 o 
  -6  -6   5       36.34       84.31     13.06 o 
  -5  -6   5      218.90      248.44     15.16 o 
  -4  -6   5       11.90       35.73      8.97 o 
  -3  -6   5        3.33       11.60      5.78 o 
  -2  -6   5      390.19      312.46     10.51 o 
  -1  -6   5       50.71       81.17      6.68 o 
   0  -6   5      194.81      246.68      7.02 o 
   1  -6   5      429.00      386.16     11.94 o 
   2  -6   5        0.09        0.66      7.19 o 
   3  -6   5       64.63       83.00      8.86 o 
   4  -6   5       30.72       21.38      8.35 o 
   5  -6   5      260.24      272.42     16.59 o 
   6  -6   5      233.88      156.74     17.32 o 
   7  -6   5        0.00       17.20     12.75 o 
   8  -6   5        0.01       16.02     15.83 o 
  -8  -5   5       16.75       16.99     11.48 o 
  -7  -5   5        4.31        2.81      9.94 o 
  -6  -5   5       23.97       19.68      9.72 o 
  -5  -5   5       19.36       22.67      8.14 o 
  -4  -5   5       20.85       39.24      7.04 o 
  -3  -5   5        2.70        4.90      4.90 o 
  -2  -5   5      152.67      128.43      6.90 o 
  -1  -5   5     3140.11     3335.88      3.75 o 
   0  -5   5       97.71       56.34      3.56 o 
   1  -5   5       83.83      107.14      7.06 o 
   2  -5   5      435.71      493.72     12.71 o 
   3  -5   5      197.88      157.27      8.90 o 
   4  -5   5      206.80      223.42     12.06 o 
   5  -5   5       99.10       41.02     10.53 o 
   6  -5   5        9.37       11.21     11.35 o 
   7  -5   5       94.64       61.42     15.87 o 
   8  -5   5        0.78        8.77     15.94 o 
  -8  -4   5        4.70       30.74     10.09 o 
  -7  -4   5       12.94       11.36     10.57 o 
  -6  -4   5        5.04        4.14      7.60 o 
  -5  -4   5      551.75      448.09     15.94 o 
  -4  -4   5       89.56       53.53      6.71 o 
  -3  -4   5      379.38      278.41      9.72 o 
  -2  -4   5      861.03     1007.48     14.90 o 
  -1  -4   5       29.84       39.01      5.14 o 
   0  -4   5      761.24      643.06      8.16 o 
   1  -4   5      114.55       87.80      5.47 o 
   2  -4   5       25.63       12.78      4.07 o 
   3  -4   5      223.50      298.13     10.56 o 
   4  -4   5       25.67       28.06      6.29 o 
   5  -4   5       53.75       27.85      8.84 o 
   6  -4   5        5.17        2.61      9.82 o 
   7  -4   5       45.04       62.17     14.13 o 
   8  -4   5       95.94       66.20     17.04 o 
  -9  -3   5        3.90       14.87     13.21 o 
  -8  -3   5       29.61       35.19     11.19 o 
  -7  -3   5        7.00        3.17      9.14 o 
  -6  -3   5       18.92       25.46      8.73 o 
  -5  -3   5        1.67        3.10      6.72 o 
  -4  -3   5     2402.75     2668.80     29.81 o 
  -3  -3   5        1.11        6.67      4.51 o 
  -2  -3   5     1394.69     1418.89      2.89 o 
  -1  -3   5     1617.48     1653.07     16.04 o 
   0  -3   5       56.17       36.20     24.98 o 
   1  -3   5       18.21        0.71      2.87 o 
   2  -3   5     1617.17     1762.32     20.90 o 
   3  -3   5        3.49        0.55      4.55 o 
   4  -3   5      468.38      452.96     15.66 o 
   5  -3   5       13.79       17.23      9.50 o 
   6  -3   5        5.16        1.27     11.77 o 
   7  -3   5       90.79      170.90     17.24 o 
   8  -3   5        1.23        2.81     16.00 o 
  -9  -2   5        0.13       19.91     12.14 o 
  -8  -2   5       46.19       21.64     12.00 o 
  -7  -2   5       70.05       28.13     11.55 o 
  -6  -2   5        3.42        3.73      7.47 o 
  -5  -2   5       31.10       13.16      6.48 o 
  -4  -2   5      993.93     1112.75     21.20 o 
  -3  -2   5      154.27      121.88      6.43 o 
  -2  -2   5     4406.34     5044.17     29.34 o 
  -1  -2   5       40.25       18.45      2.39 o 
   0  -2   5     6511.65     7670.55     95.33 o 
   1  -2   5        3.59        2.88      3.73 o 
   2  -2   5       39.92       59.55      5.51 o 
   3  -2   5      413.67      505.92     12.87 o 
   4  -2   5     2515.22     2757.42     33.86 o 
   5  -2   5     1125.37     1099.95     26.45 o 
   6  -2   5       48.11       44.68     12.94 o 
   7  -2   5       33.79       63.19     15.54 o 
   8  -2   5      187.07      162.01     19.82 o 
  -9  -1   5       19.27       19.67     13.38 o 
  -8  -1   5        7.34        1.45     11.39 o 
  -7  -1   5       73.95       85.36     10.83 o 
  -6  -1   5       31.48       25.18      8.65 o 
  -5  -1   5       94.95      145.10      9.69 o 
  -4  -1   5     1590.98     1628.37     19.25 o 
  -3  -1   5      452.76      334.90      9.17 o 
  -2  -1   5      716.82      723.40     11.09 o 
  -1  -1   5     2441.48     2465.71     17.60 o 
   0  -1   5     9799.73     2069.24   4914.68 o 
   1  -1   5      245.41      174.88      3.24 o 
   2  -1   5      186.81      157.05      5.67 o 
   3  -1   5     2194.58     1787.28     23.35 o 
   4  -1   5     7078.59     7500.19     57.48 o 
   5  -1   5       21.58       19.87     10.71 o 
   6  -1   5     1606.25     1564.28     35.15 o 
   7  -1   5       63.12       55.21     15.39 o 
   8  -1   5        0.43       18.02     15.07 o 
  -9   0   5       21.90        9.32     12.86 o 
  -8   0   5       15.82       12.20     10.67 o 
  -7   0   5      145.04      135.56     12.11 o 
  -6   0   5      197.56      182.25     12.40 o 
  -5   0   5      728.25      670.90     17.17 o 
  -4   0   5       82.52       50.76      6.14 o 
  -3   0   5       97.09       88.25      4.01 o 
  -2   0   5       15.80        5.87      2.55 o 
  -1   0   5      674.85      670.97      1.95 o 
   0   0   5     5504.02     5438.04     77.56 o 
   1   0   5     8094.81     7216.84    138.56 o 
   2   0   5      539.65      409.11     10.35 o 
   3   0   5      209.23      282.88      9.84 o 
   4   0   5     4196.25     4452.04     42.70 o 
   5   0   5      863.61      915.34     26.01 o 
   6   0   5     1077.45     1254.69     31.04 o 
   7   0   5        7.59       15.83     11.42 o 
   8   0   5        3.47       10.44     16.89 o 
  -9   1   5        1.86       12.13     12.13 o 
  -8   1   5        0.37        0.71     10.89 o 
  -7   1   5       91.11      115.39     11.30 o 
  -6   1   5        3.99        6.92      7.20 o 
  -5   1   5       18.03       10.59      6.53 o 
  -4   1   5        4.38       10.96      4.53 o 
  -3   1   5       36.02       22.59      3.39 o 
  -2   1   5        3.69        0.96      2.63 o 
  -1   1   5       34.78       60.31      3.45 o 
   0   1   5      164.56      162.17      4.49 o 
   1   1   5      319.79      305.41     11.04 o 
   2   1   5     1418.58     1517.94     17.94 o 
   3   1   5       26.24        8.37      4.51 o 
   4   1   5      810.55      864.12     21.91 o 
   5   1   5       11.89       36.18      9.99 o 
   6   1   5       90.13       54.00     14.45 o 
   7   1   5        1.13       12.94     12.94 o 
   8   1   5       67.96       62.18     16.35 o 
  -9   2   5       36.43       53.16     14.36 o 
  -8   2   5       13.63       38.07     10.36 o 
  -7   2   5       63.96       53.95     10.23 o 
  -6   2   5      844.93      785.52     21.35 o 
  -5   2   5     1279.67     1427.15     23.50 o 
  -4   2   5     1533.86     1573.38     22.01 o 
  -3   2   5      879.37      989.28     15.05 o 
  -2   2   5        7.18       20.54      3.34 o 
  -1   2   5     3133.30     2656.17      2.40 o 
   0   2   5       82.33       47.60     30.46 o 
   1   2   5      874.05     1019.95     15.43 o 
   2   2   5      849.57      955.79     14.71 o 
   3   2   5        9.66        7.69      4.87 o 
   4   2   5      960.82      911.52     20.84 o 
   5   2   5      279.07      266.96     15.87 o 
   6   2   5      139.12      102.28     15.38 o 
   7   2   5        3.06        1.60     12.75 o 
   8   2   5        7.05        5.81     14.47 o 
  -9   3   5        7.83        9.08     14.04 o 
  -8   3   5       72.56       79.89     13.43 o 
  -7   3   5       76.61       98.96     11.86 o 
  -6   3   5       99.15       93.24     11.07 o 
  -5   3   5       10.11       33.20      7.40 o 
  -4   3   5        6.59       22.29      4.73 o 
  -3   3   5       45.10        8.99      8.97 o 
  -2   3   5      812.21      834.04      9.52 o 
  -1   3   5     4165.31     4137.87     24.97 o 
   0   3   5     1843.04     1756.26     16.40 o 
   1   3   5       11.79       22.63      4.42 o 
   2   3   5      596.02      710.32     13.47 o 
   3   3   5       33.47       34.11      6.05 o 
   4   3   5        8.22       11.20      6.78 o 
   5   3   5       95.83      104.65     11.31 o 
   6   3   5       86.29      141.95     15.54 o 
   7   3   5        0.92        3.21     12.22 o 
   8   3   5        6.62        6.79     13.20 o 
  -9   4   5       10.88        4.11     12.01 o 
  -8   4   5       24.70       15.39     10.82 o 
  -7   4   5        1.45        5.48      7.40 o 
  -6   4   5        9.22       20.59      6.80 o 
  -5   4   5       29.11       16.57      6.24 o 
  -4   4   5       25.41       28.91      5.66 o 
  -3   4   5        0.49       12.96      3.70 o 
  -2   4   5       11.80       17.86      3.34 o 
  -1   4   5      159.10      128.21      2.86 o 
   0   4   5       13.12       41.30     31.58 o 
   1   4   5       41.43       38.56      4.41 o 
   2   4   5      127.86      114.86      7.43 o 
   3   4   5       17.75        5.34      5.34 o 
   4   4   5       17.42       10.34      7.63 o 
   5   4   5        0.11        1.04      8.70 o 
   6   4   5        3.39        2.75     12.11 o 
   7   4   5        4.34        2.52     11.79 o 
   8   4   5        5.52       18.42     14.45 o 
  -8   5   5       42.80       44.63     11.88 o 
  -7   5   5       35.69       31.20     10.63 o 
  -6   5   5        3.87       16.18      7.21 o 
  -5   5   5        3.50       11.27      5.76 o 
  -4   5   5      187.64      235.39     10.24 o 
  -3   5   5      173.40      216.79      8.71 o 
  -2   5   5        7.80       26.70      4.55 o 
  -1   5   5      750.79      757.19      4.14 o 
   0   5   5      754.97      671.33      9.73 o 
   1   5   5       89.23       97.30      6.79 o 
   2   5   5     2482.02     2687.55     32.39 o 
   3   5   5        0.08       19.13      7.18 o 
   4   5   5      972.83      877.57     23.43 o 
   5   5   5       78.28       76.00     12.18 o 
   6   5   5       78.54       93.05     15.18 o 
   7   5   5       44.37       62.91     14.75 o 
  -8   6   5        2.72        4.68      9.37 o 
  -7   6   5        1.42        2.31      8.38 o 
  -6   6   5       47.77       84.69      9.17 o 
  -5   6   5       77.40       93.78      8.77 o 
  -4   6   5        0.84        0.99      5.42 o 
  -3   6   5        8.73        0.84      4.83 o 
  -2   6   5       51.81       73.16      5.78 o 
  -1   6   5        7.48       13.95      5.42 o 
   0   6   5     1377.99     1287.36    791.27 o 
   1   6   5        0.87       15.94      5.30 o 
   2   6   5      320.52      294.23     13.18 o 
   3   6   5      374.55      446.36     16.56 o 
   4   6   5      354.85      322.87     17.58 o 
   5   6   5       23.50       36.62     10.85 o 
   6   6   5        7.57       16.25     12.90 o 
   7   6   5        0.43        0.00     14.05 o 
  -8   7   5        6.93       28.34     10.22 o 
  -7   7   5        1.66        4.15     10.16 o 
  -6   7   5       27.41       32.90     10.46 o 
  -5   7   5       19.38       33.86      8.07 o 
  -4   7   5        9.02        1.47      6.11 o 
  -3   7   5        0.26        0.00      4.75 o 
  -2   7   5        2.40        3.63      5.55 o 
  -1   7   5      255.87      306.20     11.48 o 
   0   7   5     2276.95     2360.28   1402.91 o 
   1   7   5       61.69       93.59      8.79 o 
   2   7   5      335.29      309.11     14.14 o 
   3   7   5       95.84      109.55     11.11 o 
   4   7   5       27.02       28.70     11.01 o 
   5   7   5       20.61       15.14     12.26 o 
   6   7   5      116.65      121.48     16.64 o 
   7   7   5       56.27       44.69     15.87 o 
  -8   8   5       33.98       23.87     11.59 o 
  -7   8   5       19.71       39.10     10.43 o 
  -6   8   5      183.24      142.93     14.54 o 
  -5   8   5      298.92      265.11     15.15 o 
  -4   8   5       22.89       29.14      9.15 o 
  -3   8   5      494.72      414.79     15.15 o 
  -2   8   5      127.32      152.96      9.80 o 
  -1   8   5       85.71       97.72      9.02 o 
   0   8   5       61.70      107.93      6.68 o 
   1   8   5       91.16      104.69      9.54 o 
   2   8   5        0.32        7.38      6.87 o 
   3   8   5       17.16       45.34      8.23 o 
   4   8   5       14.30       26.31     10.17 o 
   5   8   5       64.58       69.06     13.31 o 
   6   8   5        0.11       10.65     14.15 o 
  -7   9   5        9.12        5.05      9.72 o 
  -6   9   5        0.76        7.35      9.89 o 
  -5   9   5       71.46       44.68     10.85 o 
  -4   9   5        0.31        6.29      8.33 o 
  -3   9   5       13.36        6.64      7.30 o 
  -2   9   5       10.67       27.73      8.53 o 
  -1   9   5      127.92      131.67     11.33 o 
   0   9   5       64.31       32.77     27.55 o 
   1   9   5       19.65       18.49      7.37 o 
   2   9   5       44.15       68.10     10.41 o 
   3   9   5        0.21       10.70     10.70 o 
   4   9   5        1.40       16.16     10.00 o 
   5   9   5       38.71       17.57     13.99 o 
   6   9   5       30.52        5.15     14.97 o 
  -7  10   5        3.39       20.10      9.42 o 
  -6  10   5       26.73       24.42     10.09 o 
  -5  10   5       42.71       35.10      9.60 o 
  -4  10   5       19.95       17.31      9.73 o 
  -3  10   5      266.58      242.99     13.77 o 
  -2  10   5       69.80       60.40      9.79 o 
  -1  10   5       30.37       48.30      8.99 o 
   0  10   5       42.89       35.06      9.33 o 
   1  10   5        5.93        9.01      9.01 o 
   2  10   5       78.35       66.66     12.88 o 
   3  10   5       23.82       39.08     12.06 o 
   4  10   5       11.52       18.91     13.01 o 
   5  10   5        1.01        8.87     12.68 o 
  -6  11   5        1.61        6.19      8.71 o 
  -5  11   5       40.28       29.95     10.60 o 
  -4  11   5      121.87      148.66     13.03 o 
  -3  11   5        1.41       17.39      7.88 o 
  -2  11   5       75.35       72.13     10.50 o 
  -1  11   5       26.36       15.99      8.40 o 
   0  11   5        3.78        8.97      5.74 o 
   1  11   5       31.18       19.90     10.08 o 
   2  11   5       63.38       99.24     13.44 o 
   3  11   5       13.11        1.43     12.33 o 
   4  11   5        0.05        0.12      9.89 o 
  -5  12   5        0.15        6.62      8.79 o 
  -4  12   5        0.27        1.16      8.30 o 
  -3  12   5        0.28        8.55      8.55 o 
  -2  12   5        0.59        3.28      8.18 o 
  -1  12   5        1.22        1.13      7.99 o 
   0  12   5       88.20      115.51      9.24 o 
   1  12   5      103.04       87.42     12.76 o 
   2  12   5        6.91        4.80     10.66 o 
   3  12   5        6.88       30.62      9.51 o 
  -4  13   5       18.39       10.19      9.14 o 
  -3  13   5        2.47       12.87      9.01 o 
  -2  13   5       27.25       37.98      9.80 o 
  -1  13   5        8.74       10.26     10.26 o 
   0  13   5        4.03        4.01     11.93 o 
   1  13   5        0.08        4.04      9.98 o 
   2  13   5       13.81       15.08     11.06 o 
  -1  14   5        2.72        8.06      8.30 o 
   0  14   5       25.35       59.05     10.59 o 
  -2 -14   6        0.23       12.02     11.52 o 
  -1 -14   6        0.01       12.27     12.27 o 
   0 -14   6        0.87       12.35     10.92 o 
   1 -14   6       24.64        8.72     11.70 o 
   2 -14   6        3.48        3.07     11.81 o 
  -3 -13   6       12.82       14.65     11.01 o 
  -2 -13   6       39.02       10.08     11.37 o 
  -1 -13   6       38.80       17.19     10.68 o 
   0 -13   6       83.37       69.83     16.06 o 
   1 -13   6       20.85       20.02     12.51 o 
   2 -13   6        8.74        2.17     11.17 o 
   3 -13   6        2.69        3.98     11.63 o 
   4 -13   6        4.14       13.10     11.97 o 
  -4 -12   6       23.91        9.73     10.41 o 
  -3 -12   6       11.02        3.88      9.75 o 
  -2 -12   6       79.25       80.97     11.49 o 
  -1 -12   6       22.50       42.66     10.84 o 
   0 -12   6        4.95        6.55      6.82 o 
   1 -12   6       23.66       19.18     11.40 o 
   2 -12   6       45.70       64.00     11.77 o 
   3 -12   6       49.95       42.49     13.34 o 
   4 -12   6        0.01        1.67     11.90 o 
   5 -12   6        0.40        4.68     12.64 o 
  -5 -11   6       14.64        0.69     10.85 o 
  -4 -11   6        1.38       10.05     10.05 o 
  -3 -11   6        2.91       23.92      9.49 o 
  -2 -11   6       76.96       40.62     10.77 o 
  -1 -11   6       13.96        7.73      8.79 o 
   0 -11   6        0.03        7.22      7.22 o 
   1 -11   6       31.30       32.42     10.47 o 
   2 -11   6        1.35       13.04     10.96 o 
   3 -11   6      141.70      177.18     16.25 o 
   4 -11   6       16.18        4.69     14.50 o 
   5 -11   6        4.53        4.36     12.70 o 
   6 -11   6        1.37        9.85     13.37 o 
  -6 -10   6        2.54        5.92     10.81 o 
  -5 -10   6       12.61       15.88     10.87 o 
  -4 -10   6       28.25       19.59     10.56 o 
  -3 -10   6      138.85      143.68     13.18 o 
  -2 -10   6        3.79        0.48      9.57 o 
  -1 -10   6      354.92      339.89     16.78 o 
   0 -10   6      708.87      637.87     15.17 o 
   1 -10   6       34.13       44.56      9.90 o 
   2 -10   6       43.08       59.75     13.24 o 
   3 -10   6       21.78       31.76     12.15 o 
   4 -10   6       39.41       22.02     12.81 o 
   5 -10   6       23.88       23.02     13.25 o 
   6 -10   6        0.25       16.85     13.17 o 
  -6  -9   6        5.87        6.93     10.97 o 
  -5  -9   6        0.04        0.63     10.68 o 
  -4  -9   6      501.96      590.82     22.54 o 
  -3  -9   6       79.58       79.72     12.34 o 
  -2  -9   6     1994.81     2058.44     33.78 o 
  -1  -9   6      778.68      909.07     23.37 o 
   0  -9   6      214.55      200.64     23.34 o 
   1  -9   6       81.31      119.25     12.23 o 
   2  -9   6       13.07       20.30      9.31 o 
   3  -9   6       40.15       44.50     11.24 o 
   4  -9   6        1.18        8.42      9.86 o 
   5  -9   6        6.60       16.66     10.60 o 
   6  -9   6        0.30        7.03     12.49 o 
   7  -9   6        4.27        9.04     14.81 o 
  -7  -8   6        2.25        6.18     12.36 o 
  -6  -8   6      110.35       78.62     13.86 o 
  -5  -8   6       95.43      105.67     12.97 o 
  -4  -8   6       33.21       39.88     10.94 o 
  -3  -8   6        1.58       26.86      9.08 o 
  -2  -8   6      614.97      621.55     19.09 o 
  -1  -8   6      114.43      128.28      9.92 o 
   0  -8   6      116.52      102.64      6.57 o 
   1  -8   6        1.97        7.97      6.59 o 
   2  -8   6      877.85      826.96     22.08 o 
   3  -8   6      233.04      241.24     14.61 o 
   4  -8   6       69.55       82.36     11.70 o 
   5  -8   6        4.26        2.81     11.50 o 
   6  -8   6      139.29      101.67     16.85 o 
   7  -8   6       40.90       57.40     16.23 o 
  -7  -7   6       60.02       42.26     13.25 o 
  -6  -7   6       22.39        7.23     10.15 o 
  -5  -7   6      222.55      207.88     15.16 o 
  -4  -7   6      386.75      449.32     18.49 o 
  -3  -7   6      184.86      210.83     11.42 o 
  -2  -7   6      532.69      587.32     15.81 o 
  -1  -7   6      703.55      583.78     15.10 o 
   0  -7   6      389.37      343.00     13.27 o 
   1  -7   6        3.01        0.35      6.32 o 
   2  -7   6       53.46       92.87      9.34 o 
   3  -7   6        6.66       16.47      7.52 o 
   4  -7   6       77.69       34.30     10.58 o 
   5  -7   6       44.61       11.44     12.66 o 
   6  -7   6      234.00      163.12     18.78 o 
   7  -7   6       17.50       41.03     13.15 o 
  -8  -6   6       18.40        5.68     12.71 o 
  -7  -6   6       23.06       18.20     12.59 o 
  -6  -6   6       18.52       34.42      8.97 o 
  -5  -6   6      100.85      109.41     11.99 o 
  -4  -6   6      704.30      774.80     20.39 o 
  -3  -6   6      947.41     1132.58     20.93 o 
  -2  -6   6      370.87      321.31     11.27 o 
  -1  -6   6      483.76      427.28     11.61 o 
   0  -6   6      605.69      458.43    283.20 o 
   1  -6   6       27.45        5.99      5.22 o 
   2  -6   6      617.19      658.91     16.42 o 
   3  -6   6      193.61      139.72     10.21 o 
   4  -6   6       18.63       17.37      7.79 o 
   5  -6   6      244.17      228.47     16.81 o 
   6  -6   6      125.75      110.46     16.87 o 
   7  -6   6       39.78       33.20     14.44 o 
   8  -6   6       52.45       74.45     16.20 o 
  -8  -5   6        2.70        4.68     11.67 o 
  -7  -5   6        6.95       28.66      9.76 o 
  -6  -5   6       63.45       47.45      9.73 o 
  -5  -5   6      318.11      292.58     13.85 o 
  -4  -5   6     1395.48     1412.73     24.58 o 
  -3  -5   6       73.02       63.49      8.89 o 
  -2  -5   6       23.23       44.10      5.12 o 
  -1  -5   6      814.21     1001.62     15.82 o 
   0  -5   6      122.62      132.26     79.96 o 
   1  -5   6     2324.50     2265.84     25.21 o 
   2  -5   6        0.97        9.25      5.03 o 
   3  -5   6        0.27       19.13      5.51 o 
   4  -5   6        8.42        2.60      7.47 o 
   5  -5   6       38.51       47.19     10.84 o 
   6  -5   6       16.53       15.88     10.31 o 
   7  -5   6        4.95        0.00     12.76 o 
   8  -5   6        1.06       13.78     13.97 o 
  -8  -4   6        1.47        3.78     11.33 o 
  -7  -4   6      201.95      225.15     14.80 o 
  -6  -4   6       14.42       15.89      7.70 o 
  -5  -4   6       14.29       20.42      6.43 o 
  -4  -4   6      289.88      245.67     10.96 o 
  -3  -4   6      916.66      855.09     15.99 o 
  -2  -4   6       27.66       30.36      5.08 o 
  -1  -4   6      918.11     1019.00     16.20 o 
   0  -4   6      688.63      627.04      8.34 o 
   1  -4   6      647.07      723.68     13.31 o 
   2  -4   6      336.01      379.65     13.02 o 
   3  -4   6      121.29       84.91      5.05 o 
   4  -4   6       99.01      150.46     11.27 o 
   5  -4   6      100.10       63.78     10.31 o 
   6  -4   6        0.47        6.01     10.93 o 
   7  -4   6       10.70       27.94     12.32 o 
   8  -4   6       17.84       31.03     15.42 o 
  -8  -3   6        2.06        2.88     10.39 o 
  -7  -3   6        7.23        9.83      8.90 o 
  -6  -3   6      230.72      290.63     14.17 o 
  -5  -3   6       63.20       28.91      6.66 o 
  -4  -3   6     1060.72     1055.65     22.11 o 
  -3  -3   6     2576.44     2705.65     26.36 o 
  -2  -3   6     8938.01     9177.82    174.96 o 
  -1  -3   6      914.53      942.18     12.77 o 
   0  -3   6      343.56      272.41    166.59 o 
   1  -3   6      977.43      844.01     13.18 o 
   2  -3   6      500.41      558.51     12.15 o 
   3  -3   6      273.12      183.75      9.26 o 
   4  -3   6      378.01      428.75     15.53 o 
   5  -3   6      855.68      897.01     21.19 o 
   6  -3   6      294.12      291.55     18.73 o 
   7  -3   6       21.10        2.46     15.71 o 
   8  -3   6       14.52        3.83     17.55 o 
  -9  -2   6        7.89        7.50     11.93 o 
  -8  -2   6       24.43       16.10     10.67 o 
  -7  -2   6      154.12      146.56     13.10 o 
  -6  -2   6        3.25        2.24      6.96 o 
  -5  -2   6        1.16        5.57      5.57 o 
  -4  -2   6       20.64       26.44      4.91 o 
  -3  -2   6     1294.41     1489.96     19.16 o 
  -2  -2   6     1377.12     1226.24     15.10 o 
  -1  -2   6     2144.46     2097.07      1.83 o 
   0  -2   6      855.21      943.80      8.81 o 
   1  -2   6       46.39       96.52      7.25 o 
   2  -2   6     5456.05     5082.55     33.33 o 
   3  -2   6       80.53       35.72      6.49 o 
   4  -2   6      307.37      393.84     15.78 o 
   5  -2   6      143.73      122.86     12.10 o 
   6  -2   6       32.74       38.17     13.88 o 
   7  -2   6       62.72       41.86     15.23 o 
   8  -2   6        5.19        4.83     16.21 o 
  -9  -1   6       36.07       36.57     13.41 o 
  -8  -1   6       25.19       21.35      9.47 o 
  -7  -1   6        4.34        1.04      8.49 o 
  -6  -1   6      428.12      334.64     15.20 o 
  -5  -1   6      411.18      354.39     12.86 o 
  -4  -1   6       78.26       61.85      6.07 o 
  -3  -1   6      256.24      213.25     13.51 o 
  -2  -1   6      305.56      206.04      6.50 o 
  -1  -1   6      658.36      617.45      2.17 o 
   0  -1   6       58.55       65.68     41.64 o 
   1  -1   6        1.67        1.96      3.97 o 
   2  -1   6     5018.49     5267.40     34.24 o 
   3  -1   6     1794.43     1698.94     23.26 o 
   4  -1   6     4072.35     4869.33     45.52 o 
   5  -1   6      220.63      199.52     15.25 o 
   6  -1   6      294.94      324.13     22.03 o 
   7  -1   6        0.23        2.39     12.99 o 
   8  -1   6       14.29       32.72     16.07 o 
  -9   0   6        0.57        3.99     11.21 o 
  -8   0   6        7.51       20.12      9.57 o 
  -7   0   6        1.92        4.73      8.23 o 
  -6   0   6        2.76        0.40      5.96 o 
  -5   0   6        1.27        0.72      6.23 o 
  -4   0   6     1684.01     1892.08     23.63 o 
  -3   0   6     1348.84     1198.86     23.23 o 
  -2   0   6      634.08      607.62      2.41 o 
  -1   0   6     1343.63     1347.76     14.36 o 
   0   0   6     2040.35     2125.85     90.23 o 
   1   0   6      706.66      575.89     13.21 o 
   2   0   6      363.30      431.58     13.39 o 
   3   0   6      147.36      191.94      9.22 o 
   4   0   6     1178.93     1318.13     24.75 o 
   5   0   6       51.77      110.83     11.96 o 
   6   0   6      646.26      581.92     24.85 o 
   7   0   6       54.24      104.24     16.28 o 
   8   0   6        3.07       23.17     16.03 o 
  -9   1   6        1.12       15.49     10.41 o 
  -8   1   6        1.20       12.34      8.50 o 
  -7   1   6        0.28        9.26      7.57 o 
  -6   1   6       50.23       77.02      8.58 o 
  -5   1   6      324.13      373.28     13.24 o 
  -4   1   6       99.91      134.93      7.36 o 
  -3   1   6      160.18      137.47      6.66 o 
  -2   1   6       27.90       13.13      2.99 o 
  -1   1   6     1131.25     1323.71     13.99 o 
   0   1   6     1941.97     1506.07    920.54 o 
   1   1   6     1191.75     1207.54     11.59 o 
   2   1   6     3829.89     4347.69     31.06 o 
   3   1   6      150.31      171.87      8.93 o 
   4   1   6      487.17      458.27     16.55 o 
   5   1   6       12.63       33.91      9.68 o 
   6   1   6        4.04       11.13     13.02 o 
   7   1   6        3.13        5.66     13.39 o 
   8   1   6      106.32       89.98     17.67 o 
  -9   2   6       26.74       12.98     11.15 o 
  -8   2   6        2.52       13.42      8.79 o 
  -7   2   6       19.22        9.24      7.91 o 
  -6   2   6       80.98       96.26      9.83 o 
  -5   2   6       13.92       26.18      6.14 o 
  -4   2   6       11.44        1.66      4.92 o 
  -3   2   6      228.56      277.91      8.85 o 
  -2   2   6       51.04       39.81      2.29 o 
  -1   2   6     6065.73     5981.51     29.09 o 
   0   2   6     1753.30     1870.95     36.70 o 
   1   2   6     2501.15     2761.75     24.17 o 
   2   2   6      357.17      313.71      9.54 o 
   3   2   6      353.77      432.60     13.03 o 
   4   2   6      169.25      227.31     11.47 o 
   5   2   6       30.82       23.67      9.25 o 
   6   2   6      144.42      131.51     15.01 o 
   7   2   6        7.14       15.59     12.26 o 
   8   2   6        2.23       11.64     13.23 o 
  -9   3   6        0.23       13.32      9.73 o 
  -8   3   6        8.43       10.24     10.24 o 
  -7   3   6       59.65       83.04     10.05 o 
  -6   3   6      170.84      203.54     12.20 o 
  -5   3   6      452.52      364.26     13.49 o 
  -4   3   6      227.31      188.06      8.81 o 
  -3   3   6     2190.01     2472.63     24.26 o 
  -2   3   6      121.78       71.32      4.86 o 
  -1   3   6      185.60      125.30      2.29 o 
   0   3   6       14.49       42.09     18.76 o 
   1   3   6      157.70      226.53      7.74 o 
   2   3   6      115.13       97.88      6.41 o 
   3   3   6       43.85       38.25      5.84 o 
   4   3   6       35.82       57.50      8.31 o 
   5   3   6      324.90      358.97     17.22 o 
   6   3   6      168.89      178.49     16.91 o 
   7   3   6        2.88       20.75     12.20 o 
   8   3   6       33.00       46.79     15.48 o 
  -9   4   6        0.34       15.17      8.37 o 
  -8   4   6        0.76        1.80      9.30 o 
  -7   4   6        2.37        4.68      7.75 o 
  -6   4   6       25.65       24.63      7.78 o 
  -5   4   6       43.15       61.90      7.19 o 
  -4   4   6      233.14      207.17      8.99 o 
  -3   4   6      442.72      405.15     10.68 o 
  -2   4   6      162.12      212.60      9.37 o 
  -1   4   6      615.40      681.78     13.15 o 
   0   4   6     1253.71     1216.44     12.05 o 
   1   4   6      143.49      108.27      6.08 o 
   2   4   6       21.24        3.25      5.04 o 
   3   4   6        0.30        9.79      6.14 o 
   4   4   6      104.68       83.56     10.62 o 
   5   4   6       39.86       33.63      9.86 o 
   6   4   6       79.22       81.75     13.30 o 
   7   4   6       49.22       44.70     12.89 o 
   8   4   6        2.23       19.51     14.02 o 
  -8   5   6        9.84        9.13      9.00 o 
  -7   5   6       14.77        3.70      8.48 o 
  -6   5   6       36.57       31.59      7.38 o 
  -5   5   6       14.23       10.68      5.57 o 
  -4   5   6      283.95      336.90     11.63 o 
  -3   5   6       75.85       80.88      5.81 o 
  -2   5   6      481.59      446.50     10.96 o 
  -1   5   6       81.57       54.94      3.44 o 
   0   5   6      535.05      440.03    264.30 o 
   1   5   6      162.29      136.23      7.65 o 
   2   5   6     1348.50     1257.40     21.19 o 
   3   5   6      871.09      854.76     20.78 o 
   4   5   6      337.43      322.23      9.57 o 
   5   5   6      283.39      245.71     11.71 o 
   6   5   6       15.15       10.07     12.25 o 
   7   5   6       11.53       35.25     12.38 o 
  -8   6   6       18.44        9.25      8.70 o 
  -7   6   6       32.94       22.71      9.30 o 
  -6   6   6        9.84        1.39      7.58 o 
  -5   6   6      387.46      353.40     14.24 o 
  -4   6   6       40.21       37.63      6.79 o 
  -3   6   6       18.19        4.23      3.96 o 
  -2   6   6      137.73      119.57      5.58 o 
  -1   6   6      140.72       97.09      4.54 o 
   0   6   6      256.70      217.56    139.96 o 
   1   6   6       97.55       92.81      7.92 o 
   2   6   6      451.56      360.52     14.11 o 
   3   6   6      210.13      182.04     12.42 o 
   4   6   6        2.96       26.13     10.31 o 
   5   6   6       22.51       16.23     11.71 o 
   6   6   6        2.94        9.02     12.58 o 
   7   6   6        1.13       15.82     12.37 o 
  -8   7   6        0.76        3.13      8.92 o 
  -7   7   6       18.10       31.24      8.68 o 
  -6   7   6      143.88      124.39     12.46 o 
  -5   7   6      131.30      112.63     11.19 o 
  -4   7   6       38.13       50.27      7.95 o 
  -3   7   6        0.74        3.21      5.48 o 
  -2   7   6      111.74       95.80      7.39 o 
  -1   7   6        5.70        6.57      4.88 o 
   0   7   6       50.33       60.88     46.20 o 
   1   7   6      385.54      472.76     15.95 o 
   2   7   6      325.36      335.36     14.55 o 
   3   7   6       27.56       19.18      8.68 o 
   4   7   6       28.78       16.38     11.52 o 
   5   7   6       83.85       42.93     13.61 o 
   6   7   6       17.76       30.72     15.72 o 
   7   7   6       30.84       28.61     14.64 o 
  -7   8   6      135.60      126.85     13.38 o 
  -6   8   6      108.51      113.79     12.89 o 
  -5   8   6       15.93        9.48      8.89 o 
  -4   8   6      754.46      801.24     20.19 o 
  -3   8   6       86.49       90.44      9.38 o 
  -2   8   6      951.03      806.20     19.13 o 
  -1   8   6      212.60      156.04      5.84 o 
   0   8   6     1002.02      795.69    479.21 o 
   1   8   6      478.32      409.29     16.02 o 
   2   8   6      196.92      213.28     13.35 o 
   3   8   6      449.33      456.09     19.69 o 
   4   8   6        4.17       13.02      9.73 o 
   5   8   6        0.74       10.81     13.18 o 
   6   8   6       62.38       24.63     15.71 o 
  -7   9   6        6.30       21.42     10.08 o 
  -6   9   6        6.19       28.68      9.42 o 
  -5   9   6        2.81        1.45      8.10 o 
  -4   9   6      261.73      287.92     14.61 o 
  -3   9   6      214.72      190.85     12.41 o 
  -2   9   6       54.91       40.63      8.03 o 
  -1   9   6       80.81       98.69      9.56 o 
   0   9   6      373.22      335.91     10.48 o 
   1   9   6      245.40      249.78     13.85 o 
   2   9   6        0.03        4.23      8.39 o 
   3   9   6        5.88       11.90      9.16 o 
   4   9   6       31.00       28.52     11.65 o 
   5   9   6        0.02       12.54     12.54 o 
   6   9   6        1.23        3.39     14.44 o 
  -6  10   6        0.00        2.27      7.96 o 
  -5  10   6        7.93        5.21      7.04 o 
  -4  10   6      206.10      164.26     12.60 o 
  -3  10   6      143.64      109.54     11.44 o 
  -2  10   6        7.51        1.79      6.72 o 
  -1  10   6        9.10        2.73      7.66 o 
   0  10   6       45.97       77.89     13.09 o 
   1  10   6       12.33       15.38      9.27 o 
   2  10   6        2.99        2.94      8.81 o 
   3  10   6       66.18       54.88     12.22 o 
   4  10   6       43.35       31.40     12.26 o 
   5  10   6        1.64       16.15     12.43 o 
  -6  11   6        0.69       14.74      7.95 o 
  -5  11   6        2.28       25.46      7.62 o 
  -4  11   6        4.23       10.41      8.25 o 
  -3  11   6       10.17       18.96      8.39 o 
  -2  11   6      205.64      158.12     13.01 o 
  -1  11   6       18.83       11.15      8.32 o 
   0  11   6       30.13       25.45      6.83 o 
   1  11   6       56.58       51.16     10.01 o 
   2  11   6       28.86       27.40      9.79 o 
   3  11   6        4.52        9.87     10.08 o 
   4  11   6        1.65       12.33     12.61 o 
  -5  12   6        3.33       11.56      8.39 o 
  -4  12   6       26.09       13.24      9.84 o 
  -3  12   6        1.41        8.70      8.70 o 
  -2  12   6       15.33       19.26      8.21 o 
  -1  12   6        8.84       12.09      9.02 o 
   0  12   6       29.78       41.01      7.48 o 
   1  12   6       96.62       84.93     12.67 o 
   2  12   6        1.21        6.81     10.62 o 
   3  12   6        3.32       15.52      9.81 o 
  -4  13   6        3.06        4.03      8.63 o 
  -3  13   6       39.72       39.52     10.16 o 
  -2  13   6        6.19        1.11      9.38 o 
  -1  13   6        0.18        1.73      8.41 o 
   0  13   6        5.25        5.15      6.32 o 
   1  13   6        0.95        0.63      9.73 o 
   2  13   6       20.59       26.81     11.39 o 
  -1 -14   7       46.22       35.05     12.89 o 
   0 -14   7       20.46       30.33      8.60 o 
   1 -14   7        8.68       26.06     11.85 o 
   2 -14   7        0.13       18.37     10.58 o 
  -3 -13   7        9.99       17.02      9.85 o 
  -2 -13   7       31.60       21.08     11.69 o 
  -1 -13   7        7.16        9.81     10.40 o 
   0 -13   7       83.01       93.45      9.55 o 
   1 -13   7        1.29       10.97      9.91 o 
   2 -13   7        1.33       16.76     10.07 o 
   3 -13   7       14.42       12.87     12.87 o 
   4 -13   7        0.10       12.65     12.65 o 
  -4 -12   7       63.69       48.54     12.34 o 
  -3 -12   7        7.28       17.27      9.56 o 
  -2 -12   7       76.34      120.78     13.04 o 
  -1 -12   7       93.75       80.78     13.37 o 
   0 -12   7        0.75        0.63      6.82 o 
   1 -12   7        7.01        2.54     10.38 o 
   2 -12   7       55.28       55.23     12.32 o 
   3 -12   7       39.24       24.68     13.75 o 
   4 -12   7       16.44       11.66     13.14 o 
   5 -12   7        0.50       11.17     13.82 o 
  -5 -11   7       16.10        1.37     10.19 o 
  -4 -11   7        0.47        1.26      9.27 o 
  -3 -11   7       88.77       52.21     11.66 o 
  -2 -11   7       16.49       48.49      9.49 o 
  -1 -11   7        0.41        5.49      8.92 o 
   0 -11   7       14.25       28.93      6.30 o 
   1 -11   7       15.03        1.75     10.40 o 
   2 -11   7       12.09       30.64     10.62 o 
   3 -11   7       43.36       47.69     13.15 o 
   4 -11   7       13.74       17.19     13.49 o 
   5 -11   7        2.47        7.09     11.75 o 
  -6 -10   7        0.07        9.74     10.59 o 
  -5 -10   7       71.24       74.45     12.63 o 
  -4 -10   7       10.08       14.41      9.09 o 
  -3 -10   7       14.01        9.21      9.21 o 
  -2 -10   7       26.70       32.40      8.59 o 
  -1 -10   7      522.87      434.33     18.86 o 
   0 -10   7      225.51      220.97     11.61 o 
   1 -10   7      195.02      196.23     13.53 o 
   2 -10   7      556.32      520.88     21.80 o 
   3 -10   7       83.28       86.86     14.25 o 
   4 -10   7      131.54      113.14     15.45 o 
   5 -10   7        0.00        2.48     12.75 o 
   6 -10   7        9.38       26.46     14.37 o 
  -6  -9   7       99.65       67.90     14.11 o 
  -5  -9   7      137.19      129.63     13.33 o 
  -4  -9   7       51.36       61.79     12.25 o 
  -3  -9   7      132.31      110.86     11.86 o 
  -2  -9   7      974.95     1099.55     25.02 o 
  -1  -9   7      278.84      302.47     15.78 o 
   0  -9   7      184.31      266.58     10.47 o 
   1  -9   7      262.37      261.26     15.64 o 
   2  -9   7       39.75       34.17      9.93 o 
   3  -9   7       14.41       12.48     10.50 o 
   4  -9   7       65.95       84.73     12.54 o 
   5  -9   7       31.30       33.84     12.02 o 
   6  -9   7        0.00       11.64     12.83 o 
   7  -9   7       12.69        8.08     14.88 o 
  -7  -8   7       41.25       35.41     11.87 o 
  -6  -8   7       11.52       32.19      9.79 o 
  -5  -8   7       89.56       81.75     12.39 o 
  -4  -8   7        6.03       12.25      9.46 o 
  -3  -8   7      491.63      457.77     16.53 o 
  -2  -8   7       14.62        9.58      7.62 o 
  -1  -8   7     1119.83      950.28     21.58 o 
   0  -8   7       64.27       70.27      6.11 o 
   1  -8   7        3.44        8.90      7.84 o 
   2  -8   7       11.21        7.07      9.07 o 
   3  -8   7       39.60       23.68      9.80 o 
   4  -8   7       51.77       49.83     12.46 o 
   5  -8   7        0.68       11.94     11.94 o 
   6  -8   7        5.21        1.64     12.96 o 
   7  -8   7        0.48        9.64     14.26 o 
  -7  -7   7        0.32        6.65     11.27 o 
  -6  -7   7       53.99       90.32     12.02 o 
  -5  -7   7        9.02       23.83      8.99 o 
  -4  -7   7        2.64        4.63      9.67 o 
  -3  -7   7       63.44       98.92      9.09 o 
  -2  -7   7      402.32      369.79     13.20 o 
  -1  -7   7       16.49        1.58      5.37 o 
   0  -7   7      304.88      237.62      7.60 o 
   1  -7   7       76.11       97.71      9.71 o 
   2  -7   7        3.11        4.66      7.17 o 
   3  -7   7       28.89       27.65      7.84 o 
   4  -7   7      336.46      323.38     17.01 o 
   5  -7   7      185.96      180.80     16.37 o 
   6  -7   7       66.29       59.02     14.85 o 
   7  -7   7       15.95        8.26     14.21 o 
  -8  -6   7       28.83       29.91     11.61 o 
  -7  -6   7        1.67        2.50     10.39 o 
  -6  -6   7       81.77       72.55     10.84 o 
  -5  -6   7        0.00       10.98      7.91 o 
  -4  -6   7       75.47       72.80      9.05 o 
  -3  -6   7      180.48      229.61     11.08 o 
  -2  -6   7      493.66      475.42     13.36 o 
  -1  -6   7      106.07      127.57      8.92 o 
   0  -6   7      745.46      514.45    322.17 o 
   1  -6   7       14.42       12.66      4.58 o 
   2  -6   7       24.70        3.04      6.23 o 
   3  -6   7        1.76        2.38      7.00 o 
   4  -6   7        4.28        0.00      9.17 o 
   5  -6   7       34.97       53.18     11.94 o 
   6  -6   7        1.43        2.24     12.56 o 
   7  -6   7       19.77       22.18     14.38 o 
   8  -6   7        0.73       15.21     14.11 o 
  -8  -5   7        3.87        5.49      9.16 o 
  -7  -5   7        4.43        9.59      8.32 o 
  -6  -5   7       13.10       11.17      8.51 o 
  -5  -5   7      342.51      324.70     14.47 o 
  -4  -5   7       99.24      111.46      8.99 o 
  -3  -5   7      762.77      840.05     17.29 o 
  -2  -5   7      487.88      475.07     11.87 o 
  -1  -5   7      417.75      405.06     10.52 o 
   0  -5   7      423.33      243.67    149.78 o 
   1  -5   7      565.78      478.51     12.73 o 
   2  -5   7      703.82      586.63     14.24 o 
   3  -5   7       33.28       62.83      7.73 o 
   4  -5   7      117.13       83.59     10.04 o 
   5  -5   7        1.25        5.06      9.39 o 
   6  -5   7        5.84       14.17     11.22 o 
   7  -5   7       10.46       19.69     13.09 o 
   8  -5   7        8.67       12.93     15.44 o 
  -8  -4   7        0.11       11.92      8.57 o 
  -7  -4   7       21.20        7.48      8.76 o 
  -6  -4   7       28.85       48.92      8.19 o 
  -5  -4   7       65.05       73.47      8.48 o 
  -4  -4   7      478.86      525.36     16.54 o 
  -3  -4   7      138.74      203.08      8.65 o 
  -2  -4   7       24.44       14.55      4.36 o 
  -1  -4   7      534.04      440.47      3.32 o 
   0  -4   7      620.29      651.40    388.22 o 
   1  -4   7        5.57       27.08      4.65 o 
   2  -4   7      644.28      515.66     12.60 o 
   3  -4   7        1.76        6.06      4.84 o 
   4  -4   7      123.24       59.23      8.98 o 
   5  -4   7       72.18       62.12     10.85 o 
   6  -4   7        5.06       42.39     11.75 o 
   7  -4   7       25.04        1.67     13.78 o 
   8  -4   7       23.10        6.85     16.23 o 
  -8  -3   7        9.72        9.62     11.30 o 
  -7  -3   7        7.04       15.95      7.71 o 
  -6  -3   7      134.88      142.76     11.50 o 
  -5  -3   7       58.20       89.69      8.50 o 
  -4  -3   7      535.49      470.05     13.58 o 
  -3  -3   7       12.38       40.24      6.03 o 
  -2  -3   7      437.50      481.93     10.98 o 
  -1  -3   7     1432.82     1258.22      3.13 o 
   0  -3   7      122.91      163.49     22.47 o 
   1  -3   7       91.64      127.85      6.65 o 
   2  -3   7     1110.20     1330.85     18.76 o 
   3  -3   7       95.02       78.88      5.53 o 
   4  -3   7      313.37      202.60     11.51 o 
   5  -3   7      125.20      175.32     13.41 o 
   6  -3   7        0.03       12.17     12.17 o 
   7  -3   7      174.02      207.66     19.76 o 
   8  -3   7      121.81       54.39     19.40 o 
  -9  -2   7        5.48        2.13     10.97 o 
  -8  -2   7       42.86       42.88     10.36 o 
  -7  -2   7       53.29       67.22     11.24 o 
  -6  -2   7       46.32       25.43      8.41 o 
  -5  -2   7      297.23      347.47     13.27 o 
  -4  -2   7      141.89      205.76      9.40 o 
  -3  -2   7      893.07      876.25     15.23 o 
  -2  -2   7      608.37      595.64     11.02 o 
  -1  -2   7        1.26        1.40      2.30 o 
   0  -2   7      775.49      719.23      8.63 o 
   1  -2   7      227.06      218.62      7.11 o 
   2  -2   7      380.17      424.10     12.41 o 
   3  -2   7       53.86       93.61      7.07 o 
   4  -2   7       55.28       25.25      9.09 o 
   5  -2   7      169.39      179.86     14.82 o 
   6  -2   7      250.52      292.72     20.52 o 
   7  -2   7       53.28       62.28     17.23 o 
   8  -2   7        6.36        1.90     18.19 o 
  -9  -1   7       75.20       82.38     13.02 o 
  -8  -1   7       13.86       15.70      9.53 o 
  -7  -1   7       37.28       39.04      8.96 o 
  -6  -1   7      209.88      178.39     11.58 o 
  -5  -1   7      224.00      195.41     10.90 o 
  -4  -1   7      621.11      730.93     15.65 o 
  -3  -1   7       35.34       48.86      4.88 o 
  -2  -1   7      717.90      667.38      2.50 o 
  -1  -1   7       74.13       97.41      4.64 o 
   0  -1   7        3.37        5.96      2.28 o 
   1  -1   7      135.43      126.73      5.86 o 
   2  -1   7      752.62      883.73     15.27 o 
   3  -1   7      123.12       95.37      6.83 o 
   4  -1   7     1463.59     1476.16     26.86 o 
   5  -1   7      867.76      898.65     22.09 o 
   6  -1   7      277.53      199.06     18.52 o 
   7  -1   7       27.01       26.26     14.08 o 
   8  -1   7      124.41       63.18     19.00 o 
  -9   0   7       35.72       28.84     12.43 o 
  -8   0   7       14.79       25.39      9.39 o 
  -7   0   7       20.24       25.17      8.19 o 
  -6   0   7       44.28       52.03      7.88 o 
  -5   0   7      596.93      431.82     13.85 o 
  -4   0   7       74.47       25.64      5.17 o 
  -3   0   7      495.71      534.30     11.79 o 
  -2   0   7      305.36      214.72      2.65 o 
  -1   0   7       26.63        7.68      7.68 o 
   0   0   7      211.15      194.26     12.85 o 
   1   0   7      875.13      925.13     14.34 o 
   2   0   7      982.18     1011.52     16.28 o 
   3   0   7      766.04      591.11     15.77 o 
   4   0   7       42.26       12.44      9.94 o 
   5   0   7      376.95      297.16     16.94 o 
   6   0   7       66.67       77.25     13.78 o 
   7   0   7        5.27       14.78     13.09 o 
   8   0   7       32.00       25.30     16.65 o 
  -9   1   7        2.04        3.95     11.03 o 
  -8   1   7        0.04        9.17      9.17 o 
  -7   1   7      373.41      340.56     16.91 o 
  -6   1   7        1.12        3.73      6.01 o 
  -5   1   7       30.53       58.29      7.01 o 
  -4   1   7      250.19      221.68      9.52 o 
  -3   1   7      459.04      489.19     13.88 o 
  -2   1   7       24.64       23.63      5.03 o 
  -1   1   7      433.40      399.61      8.58 o 
   0   1   7      211.86      169.10      7.26 o 
   1   1   7      137.92      138.88      6.00 o 
   2   1   7     1741.22     1408.27     18.57 o 
   3   1   7      163.56       89.99      7.81 o 
   4   1   7      934.73      933.97     21.04 o 
   5   1   7       63.46       84.04     12.28 o 
   6   1   7      446.96      422.65     23.06 o 
   7   1   7       18.50        8.31     13.72 o 
   8   1   7       86.48       80.13     17.21 o 
  -9   2   7       36.28       37.37     10.53 o 
  -8   2   7       67.68       35.59     10.93 o 
  -7   2   7       40.42       51.69      9.75 o 
  -6   2   7       69.33       56.81      7.91 o 
  -5   2   7      121.92      188.00      9.83 o 
  -4   2   7     2362.23     2337.24     26.51 o 
  -3   2   7     2519.31     2361.57     23.97 o 
  -2   2   7     3245.60     3224.84      5.22 o 
  -1   2   7     2795.85     2645.35     20.62 o 
   0   2   7     1416.65     1626.72    951.46 o 
   1   2   7       54.30       87.97      5.84 o 
   2   2   7       26.66        2.36      4.08 o 
   3   2   7      876.82      835.02     17.11 o 
   4   2   7       23.56        9.76      7.39 o 
   5   2   7      326.18      299.35     17.35 o 
   6   2   7       68.43       64.30     12.53 o 
   7   2   7        0.93        4.22     12.49 o 
   8   2   7       25.69       27.40     14.48 o 
  -9   3   7        5.94        1.94     10.14 o 
  -8   3   7        1.08        3.97      8.49 o 
  -7   3   7      101.99       73.47     10.01 o 
  -6   3   7       98.50      106.54      9.16 o 
  -5   3   7        1.52       12.00      5.97 o 
  -4   3   7      457.65      495.15     13.35 o 
  -3   3   7      398.43      423.94     13.06 o 
  -2   3   7     1346.11     1358.71     16.67 o 
  -1   3   7     2181.44     1960.43      2.33 o 
   0   3   7      269.13      222.43      5.28 o 
   1   3   7      922.08      828.09     14.52 o 
   2   3   7       13.26       33.65      4.89 o 
   3   3   7      113.77       77.40      8.24 o 
   4   3   7        0.19        2.13      6.53 o 
   5   3   7        0.93        1.12     10.32 o 
   6   3   7       31.37        2.75     12.21 o 
   7   3   7        0.06       11.76     13.75 o 
   8   3   7       13.40        8.80     14.09 o 
  -8   4   7       96.49      102.00     11.68 o 
  -7   4   7       31.51       42.26      8.52 o 
  -6   4   7       12.84       15.61      6.40 o 
  -5   4   7       21.62       27.70      6.40 o 
  -4   4   7       98.52      101.25      7.04 o 
  -3   4   7        4.47        1.65      3.19 o 
  -2   4   7     1802.11     1784.00     19.85 o 
  -1   4   7       83.89       62.71      3.15 o 
   0   4   7       71.95       39.09      3.50 o 
   1   4   7        4.93        7.19      4.34 o 
   2   4   7       74.02       68.43      7.29 o 
   3   4   7       94.73       52.89      7.54 o 
   4   4   7      143.80      128.05     10.65 o 
   5   4   7        0.10        7.99      9.25 o 
   6   4   7       64.37       12.41     12.41 o 
   7   4   7       16.23       11.13     14.54 o 
  -8   5   7        0.12        1.16      8.59 o 
  -7   5   7        0.52        4.02      7.28 o 
  -6   5   7       32.74       38.94      7.46 o 
  -5   5   7        0.64        3.65      5.65 o 
  -4   5   7      118.06       96.24      8.08 o 
  -3   5   7       41.71       67.70      5.29 o 
  -2   5   7     1133.26     1039.12      3.51 o 
  -1   5   7      287.90      260.89      9.24 o 
   0   5   7      976.82     1167.59     13.08 o 
   1   5   7        4.21        5.51      4.30 o 
   2   5   7      366.71      426.22     14.08 o 
   3   5   7      290.91      254.41      6.51 o 
   4   5   7      284.29      236.62     15.70 o 
   5   5   7       85.37       64.82     12.57 o 
   6   5   7       91.54       44.73     15.85 o 
   7   5   7        0.99        8.68     13.52 o 
  -8   6   7       10.91        3.45      9.59 o 
  -7   6   7        6.64       12.91      8.39 o 
  -6   6   7       18.50       20.63      6.91 o 
  -5   6   7       89.87       69.75      8.37 o 
  -4   6   7      233.67      182.68      9.69 o 
  -3   6   7        4.52        9.67      4.79 o 
  -2   6   7      974.31     1015.03     17.51 o 
  -1   6   7      901.34      900.87      5.35 o 
   0   6   7      315.73      306.22    202.19 o 
   1   6   7      164.78      166.51      9.89 o 
   2   6   7       87.44       94.84      9.24 o 
   3   6   7        2.08       21.08      8.54 o 
   4   6   7       51.32       46.57     11.05 o 
   5   6   7       14.98       19.20     12.22 o 
   6   6   7       17.42       27.48     12.80 o 
   7   6   7        3.18       14.99     12.18 o 
  -8   7   7       10.58        7.60      8.26 o 
  -7   7   7        7.75       26.04      8.83 o 
  -6   7   7      112.24      101.92     11.01 o 
  -5   7   7       54.57       54.75      8.74 o 
  -4   7   7      611.25      589.70     17.56 o 
  -3   7   7      457.28      377.79     13.45 o 
  -2   7   7       74.53       58.36      6.61 o 
  -1   7   7       27.19       48.04      6.06 o 
   0   7   7       17.96        0.64      5.68 o 
   1   7   7      279.82      304.27     13.77 o 
   2   7   7        8.42        4.24      9.37 o 
   3   7   7       13.69        9.36      7.72 o 
   4   7   7        4.18        4.05     10.41 o 
   5   7   7        7.73        8.20     12.19 o 
   6   7   7       66.75       73.88     14.62 o 
  -7   8   7       19.35       17.56      9.45 o 
  -6   8   7       17.89       27.17      9.29 o 
  -5   8   7        0.32        7.81      7.81 o 
  -4   8   7      822.80      870.08     20.02 o 
  -3   8   7      254.76      261.07     12.40 o 
  -2   8   7      565.79      616.95     16.83 o 
  -1   8   7      705.62      671.65      7.88 o 
   0   8   7        1.41        1.01     11.33 o 
   1   8   7       39.82       40.67      8.92 o 
   2   8   7       25.48       36.41      9.31 o 
   3   8   7       20.61       28.47      9.92 o 
   4   8   7        1.44        4.45     10.85 o 
   5   8   7       93.37      109.98     15.49 o 
   6   8   7       26.08       41.27     13.78 o 
  -7   9   7       16.86       19.17      8.62 o 
  -6   9   7       38.78       52.45      9.83 o 
  -5   9   7        0.01       11.77      6.33 o 
  -4   9   7        2.19        0.44      7.67 o 
  -3   9   7       87.09       90.60      9.65 o 
  -2   9   7       18.77       10.27      6.48 o 
  -1   9   7        0.33        1.19      7.59 o 
   0   9   7      254.16      277.92    182.99 o 
   1   9   7        1.14        0.93      9.27 o 
   2   9   7       22.34       19.21      9.15 o 
   3   9   7       13.08        6.03     10.76 o 
   4   9   7       42.96       57.45     13.95 o 
   5   9   7        5.18        3.12     11.86 o 
  -6  10   7        2.66        8.12      7.80 o 
  -5  10   7       35.14       49.29      8.19 o 
  -4  10   7       34.81       31.82      8.35 o 
  -3  10   7       94.02       97.24      9.63 o 
  -2  10   7        0.31        6.16      7.13 o 
  -1  10   7      143.04      109.70      9.74 o 
   0  10   7       51.06       48.88      8.07 o 
   1  10   7        3.61        3.18      8.30 o 
   2  10   7       15.23       16.39      9.03 o 
   3  10   7       12.35       14.40     11.16 o 
   4  10   7       16.60        6.55     11.49 o 
   5  10   7       39.01       49.05     12.80 o 
  -6  11   7        1.49        9.56      7.50 o 
  -5  11   7        0.60        0.53      7.13 o 
  -4  11   7       10.68       15.09      7.63 o 
  -3  11   7       33.55       14.13      8.33 o 
  -2  11   7       39.11       71.68      9.77 o 
  -1  11   7       17.25       14.98      7.55 o 
   0  11   7        1.92        3.98      5.56 o 
   1  11   7       31.76       13.81      9.64 o 
   2  11   7        3.21       10.13     10.00 o 
   3  11   7       60.53       30.72     11.36 o 
   4  11   7       18.80       11.50     13.05 o 
  -5  12   7       11.56        8.30      7.08 o 
  -4  12   7        4.38        2.13      8.10 o 
  -3  12   7       40.71       30.22      9.17 o 
  -2  12   7        3.27        3.14      8.48 o 
  -1  12   7        7.36        1.61      7.97 o 
   0  12   7       13.97       21.43      8.86 o 
   1  12   7       35.95       23.33     10.75 o 
   2  12   7       28.12       25.41     10.91 o 
   3  12   7        0.14        8.02     11.03 o 
  -3  13   7       20.63       17.43      9.19 o 
  -2  13   7       14.75        9.51      9.51 o 
  -1  13   7       18.99       24.34      7.99 o 
   0  13   7        8.18        2.18      7.76 o 
   1  13   7        5.23        7.67      9.52 o 
  -1 -14   8       62.29       70.24     14.18 o 
   0 -14   8        1.44        6.64      6.98 o 
   1 -14   8        6.43       25.72     11.60 o 
  -3 -13   8        7.75        3.95      9.98 o 
  -2 -13   8       26.77       16.81     10.04 o 
  -1 -13   8       15.30       13.48     10.63 o 
   0 -13   8       13.23       13.73      9.14 o 
   1 -13   8        0.15       10.22     10.22 o 
   2 -13   8        2.67        0.00     10.50 o 
   3 -13   8        3.47        2.40     12.16 o 
  -4 -12   8       53.63       39.19     10.26 o 
  -3 -12   8       12.87       30.59      9.35 o 
  -2 -12   8       29.75       27.75     11.15 o 
  -1 -12   8      110.00       85.35     12.61 o 
   0 -12   8        6.42        9.62     12.72 o 
   1 -12   8        7.76        5.11     10.00 o 
   2 -12   8       29.60       27.91     10.43 o 
   3 -12   8       35.63       14.20     12.19 o 
   4 -12   8        1.32        0.82     10.97 o 
  -5 -11   8       10.55       17.01      9.77 o 
  -4 -11   8        3.29        0.64      8.33 o 
  -3 -11   8       53.55       51.26     11.07 o 
  -2 -11   8        1.37        6.07      8.50 o 
  -1 -11   8      219.26      220.46     14.64 o 
   0 -11   8        0.01        5.29      6.35 o 
   1 -11   8        0.08        1.72      9.90 o 
   2 -11   8       42.72       58.35     11.77 o 
   3 -11   8       24.55       31.31     10.97 o 
   4 -11   8        4.59        0.00     13.78 o 
   5 -11   8        0.40       34.70     11.39 o 
  -6 -10   8        0.34       13.31      9.53 o 
  -5 -10   8        8.80       18.46      9.39 o 
  -4 -10   8        1.58       15.22      8.45 o 
  -3 -10   8       30.93       46.47      9.37 o 
  -2 -10   8      122.31      116.81     10.97 o 
  -1 -10   8       36.85       22.85      9.76 o 
   0 -10   8       55.33       63.99      8.56 o 
   1 -10   8        7.51        4.16     10.83 o 
   2 -10   8       47.79       34.11     12.37 o 
   3 -10   8       28.02       29.29     12.23 o 
   4 -10   8       82.43       59.85     15.43 o 
   5 -10   8        0.13        9.27     12.34 o 
   6 -10   8        6.36        2.87     14.77 o 
  -6  -9   8       53.81       48.67     11.55 o 
  -5  -9   8       25.80       20.60      9.88 o 
  -4  -9   8      209.34      170.06     15.05 o 
  -3  -9   8       43.09       61.71      9.68 o 
  -2  -9   8       90.39      120.12     11.27 o 
  -1  -9   8       19.87       32.20     10.58 o 
   0  -9   8      744.42      701.35     45.31 o 
   1  -9   8      218.12      243.25     14.69 o 
   2  -9   8       61.15       55.10     12.98 o 
   3  -9   8       27.65       40.35     11.48 o 
   4  -9   8        2.45        4.64     10.85 o 
   5  -9   8        0.03        0.79     13.03 o 
   6  -9   8       26.44       50.52     12.74 o 
  -7  -8   8       55.26       36.85     10.52 o 
  -6  -8   8       51.66       46.45     11.21 o 
  -5  -8   8      272.52      208.30     14.56 o 
  -4  -8   8        0.93        5.57      8.46 o 
  -3  -8   8      481.20      434.05     17.12 o 
  -2  -8   8        2.97        8.86      7.37 o 
  -1  -8   8      342.80      343.42     13.57 o 
   0  -8   8        6.27       15.04     31.15 o 
   1  -8   8       42.42       49.13      8.74 o 
   2  -8   8      103.10      106.55     11.85 o 
   3  -8   8       21.12       33.10      9.25 o 
   4  -8   8       34.17       12.77     10.82 o 
   5  -8   8       11.93       12.98     11.60 o 
   6  -8   8       13.98       23.84     13.82 o 
   7  -8   8        1.12       15.67     15.67 o 
  -7  -7   8       33.07       54.21     11.19 o 
  -6  -7   8       75.88       81.04     12.26 o 
  -5  -7   8        1.69        1.96      8.51 o 
  -4  -7   8      341.57      375.42     15.76 o 
  -3  -7   8        7.94        0.36      6.26 o 
  -2  -7   8      126.70      141.97      9.13 o 
  -1  -7   8       16.73       15.27      6.25 o 
   0  -7   8       27.08       21.52      4.41 o 
   1  -7   8      227.79      183.67     10.29 o 
   2  -7   8       70.34       86.51      9.85 o 
   3  -7   8        1.40        7.80      7.80 o 
   4  -7   8       86.18      105.93     13.75 o 
   5  -7   8       17.26       22.74     10.73 o 
   6  -7   8       15.08        1.61     14.35 o 
   7  -7   8       34.41       20.49     15.91 o 
  -8  -6   8       12.62       22.01     10.02 o 
  -7  -6   8       16.31       26.48      9.62 o 
  -6  -6   8       21.58       31.49      9.94 o 
  -5  -6   8      436.76      450.51     17.49 o 
  -4  -6   8        9.36        1.15      6.66 o 
  -3  -6   8      503.46      465.33     14.40 o 
  -2  -6   8      598.01      449.14      4.94 o 
  -1  -6   8      699.25      560.05      3.77 o 
   0  -6   8      110.32       62.14      4.59 o 
   1  -6   8       69.93       84.07      7.67 o 
   2  -6   8        1.65        3.16      5.29 o 
   3  -6   8        4.24        4.08      6.97 o 
   4  -6   8      157.90      137.63     12.55 o 
   5  -6   8       70.25       77.71     12.56 o 
   6  -6   8        3.39        4.54     11.02 o 
   7  -6   8        0.00       12.54     12.91 o 
  -8  -5   8        0.23        9.83      9.83 o 
  -7  -5   8      126.17       95.46     11.93 o 
  -6  -5   8       11.50       10.86      8.07 o 
  -5  -5   8       65.29       57.70      9.29 o 
  -4  -5   8      358.56      247.35     11.94 o 
  -3  -5   8       26.65       23.93      5.59 o 
  -2  -5   8       43.04       50.03      5.20 o 
  -1  -5   8      437.09      413.30      3.99 o 
   0  -5   8      447.43      354.52    214.96 o 
   1  -5   8        6.51       18.29      5.00 o 
   2  -5   8       94.55       65.64      6.80 o 
   3  -5   8      287.24      317.94     11.94 o 
   4  -5   8      293.14      315.90     14.03 o 
   5  -5   8        6.92        5.87      9.75 o 
   6  -5   8       65.67       68.84     12.90 o 
   7  -5   8       14.11       26.12     14.49 o 
   8  -5   8        4.24        7.04     15.43 o 
  -8  -4   8        9.09        5.63      9.25 o 
  -7  -4   8       20.35       24.76      8.49 o 
  -6  -4   8       42.97       39.77      9.60 o 
  -5  -4   8       21.30       42.38      7.32 o 
  -4  -4   8       40.99       44.24      6.40 o 
  -3  -4   8      149.18      125.41      7.20 o 
  -2  -4   8     1836.95     1966.32     23.90 o 
  -1  -4   8       17.47        1.46      3.31 o 
   0  -4   8     1263.16     1106.30     11.85 o 
   1  -4   8      567.55      689.05     16.54 o 
   2  -4   8       31.08       40.98      6.84 o 
   3  -4   8       15.21        6.38      5.36 o 
   4  -4   8       11.33       20.91      8.28 o 
   5  -4   8      161.23      158.95     13.35 o 
   6  -4   8       80.38       26.67     12.99 o 
   7  -4   8       10.64        1.75     15.36 o 
   8  -4   8        0.03       21.76     15.02 o 
  -8  -3   8        0.83        2.44      8.13 o 
  -7  -3   8       61.53       51.37     10.36 o 
  -6  -3   8       92.13      113.79     10.88 o 
  -5  -3   8       19.24       32.02      7.16 o 
  -4  -3   8        4.15        8.75      5.26 o 
  -3  -3   8       27.60        7.90      4.41 o 
  -2  -3   8      580.92      594.27      4.45 o 
  -1  -3   8     1291.94     1135.31      2.90 o 
   0  -3   8     4073.91     4038.91   2366.33 o 
   1  -3   8     1994.53     2005.24     19.04 o 
   2  -3   8      270.64      200.56      8.62 o 
   3  -3   8       49.70       19.93      5.45 o 
   4  -3   8      284.26      200.10     12.51 o 
   5  -3   8       18.11       21.87      9.60 o 
   6  -3   8      135.61      151.98     15.88 o 
   7  -3   8        2.70       41.16     13.98 o 
   8  -3   8        6.55       13.75     16.55 o 
  -9  -2   8        7.76       10.27     10.27 o 
  -8  -2   8       11.49       10.02      9.76 o 
  -7  -2   8       92.65       84.96     10.49 o 
  -6  -2   8      368.33      280.53     14.14 o 
  -5  -2   8      226.99      238.42     12.08 o 
  -4  -2   8        2.90       14.41      5.34 o 
  -3  -2   8      310.27      317.74     12.67 o 
  -2  -2   8       55.43       46.91      3.29 o 
  -1  -2   8       57.81       47.69      3.91 o 
   0  -2   8      363.79      392.23      6.28 o 
   1  -2   8     2905.51     3032.10     22.07 o 
   2  -2   8      341.73      236.02      9.57 o 
   3  -2   8       99.80       87.71      5.34 o 
   4  -2   8       46.80       36.14      9.41 o 
   5  -2   8        0.87       19.46     10.29 o 
   6  -2   8      508.65      521.54     24.00 o 
   7  -2   8        0.14        9.21     14.05 o 
   8  -2   8      114.52       81.33     20.30 o 
  -9  -1   8       70.82       77.77     13.48 o 
  -8  -1   8      141.99      101.31     14.06 o 
  -7  -1   8        2.65        0.00      8.01 o 
  -6  -1   8       15.41       18.82      7.08 o 
  -5  -1   8      107.81       81.08      7.85 o 
  -4  -1   8      118.58      120.67      7.15 o 
  -3  -1   8     1314.78     1422.72     19.07 o 
  -2  -1   8      574.01      529.82      3.67 o 
  -1  -1   8     1131.92     1365.91     15.89 o 
   0  -1   8      635.76      574.98     16.72 o 
   1  -1   8     2433.72     2633.15     24.28 o 
   2  -1   8      189.79      111.44      8.24 o 
   3  -1   8       90.73       39.84      6.25 o 
   4  -1   8       60.59       99.50     11.65 o 
   5  -1   8      155.50      154.15     15.12 o 
   6  -1   8      812.40      783.03     29.53 o 
   7  -1   8       42.89       56.90     15.20 o 
   8  -1   8      249.54      177.74     21.76 o 
  -9   0   8       81.75       78.61     12.50 o 
  -8   0   8       46.33       45.10     11.81 o 
  -7   0   8        6.18       13.18      7.67 o 
  -6   0   8       14.80       20.50      7.69 o 
  -5   0   8      267.47      307.67     15.08 o 
  -4   0   8        4.78        1.03      6.33 o 
  -3   0   8       69.12       84.95      5.88 o 
  -2   0   8      605.14      564.14      2.82 o 
  -1   0   8        1.67        3.98      3.98 o 
   0   0   8      789.20      660.11     51.92 o 
   1   0   8       22.28        6.98      6.98 o 
   2   0   8      403.76      402.68     12.10 o 
   3   0   8       67.96       95.29      8.53 o 
   4   0   8       83.08       32.94      9.79 o 
   5   0   8       55.36       33.61     10.46 o 
   6   0   8      114.79       85.71     15.79 o 
   7   0   8        3.26        7.53     14.78 o 
   8   0   8       75.53       59.02     17.19 o 
  -9   1   8        9.55       15.34      8.91 o 
  -8   1   8        0.26        8.80      8.80 o 
  -7   1   8        2.44       20.66      7.86 o 
  -6   1   8        0.03       13.42      6.32 o 
  -5   1   8      246.95      351.38     13.26 o 
  -4   1   8      933.67     1011.93     19.74 o 
  -3   1   8      616.17      641.34     13.17 o 
  -2   1   8      892.75      850.14      4.50 o 
  -1   1   8     3004.19     3066.46      2.83 o 
   0   1   8       60.60       78.77      6.98 o 
   1   1   8      201.91      203.85      7.59 o 
   2   1   8        3.06        4.72      4.72 o 
   3   1   8      497.58      482.44     12.01 o 
   4   1   8        2.19        5.48      8.29 o 
   5   1   8        1.29        0.00      9.98 o 
   6   1   8       35.57       63.53     15.00 o 
   7   1   8       10.49       13.53     12.52 o 
   8   1   8       24.35       49.27     14.58 o 
  -9   2   8        0.23        8.45      9.38 o 
  -8   2   8        0.16       10.97      8.26 o 
  -7   2   8        3.37        2.39      8.14 o 
  -6   2   8      123.03       99.30      9.62 o 
  -5   2   8      269.41      260.65     11.38 o 
  -4   2   8       67.35       71.94      6.84 o 
  -3   2   8       20.81       13.60      4.39 o 
  -2   2   8      750.00      734.62      3.90 o 
  -1   2   8      379.47      382.76      6.04 o 
   0   2   8      350.55      280.70     20.11 o 
   1   2   8      911.78     1001.95     15.59 o 
   2   2   8       14.90        3.57      4.01 o 
   3   2   8       11.24       14.22      5.75 o 
   4   2   8        0.27        3.41      7.57 o 
   5   2   8        1.20        5.02     10.29 o 
   6   2   8       10.87       14.41     14.41 o 
   7   2   8       41.30       11.85     15.37 o 
   8   2   8       40.90       36.49     15.90 o 
  -9   3   8        1.79        1.19      7.63 o 
  -8   3   8       15.03       14.67      8.66 o 
  -7   3   8        3.33       11.43      7.21 o 
  -6   3   8        7.36        2.05      7.08 o 
  -5   3   8      402.17      319.13     12.67 o 
  -4   3   8      746.93      951.98     17.96 o 
  -3   3   8       46.07       34.13      4.92 o 
  -2   3   8      318.55      218.34      3.49 o 
  -1   3   8     1782.36     1976.36     19.69 o 
   0   3   8        1.96      101.99     70.98 o 
   1   3   8       30.95       18.39      4.35 o 
   2   3   8       63.37       57.05      4.19 o 
   3   3   8        0.32        0.67      5.75 o 
   4   3   8       29.08       23.54      7.89 o 
   5   3   8       86.14       47.64     11.86 o 
   6   3   8       99.77       97.47     12.08 o 
   7   3   8       15.06        6.01     13.17 o 
  -8   4   8       27.17       28.76      9.21 o 
  -7   4   8       32.48        6.24      8.36 o 
  -6   4   8      163.80      205.30     11.56 o 
  -5   4   8       43.93       49.63      6.57 o 
  -4   4   8        1.16        1.46      4.56 o 
  -3   4   8        0.38        1.84      4.09 o 
  -2   4   8      234.93      199.10      3.85 o 
  -1   4   8        1.35        3.16      3.22 o 
   0   4   8       44.22       35.87      3.86 o 
   1   4   8      233.20      291.43     10.05 o 
   2   4   8       28.20       25.24      7.41 o 
   3   4   8      132.23      162.43     10.93 o 
   4   4   8      266.67      232.84     14.76 o 
   5   4   8       57.78       67.13     12.09 o 
   6   4   8       65.87       71.07     15.18 o 
   7   4   8       20.53        4.30     14.60 o 
  -8   5   8       25.75       46.82      8.85 o 
  -7   5   8        0.19        0.96      7.33 o 
  -6   5   8        0.34        5.49      6.89 o 
  -5   5   8       16.75       11.90      5.98 o 
  -4   5   8       21.39       20.80      5.03 o 
  -3   5   8      205.89      236.59      9.32 o 
  -2   5   8       76.76       52.25      3.82 o 
  -1   5   8      751.97      641.07      3.86 o 
   0   5   8      146.88       80.57      4.68 o 
   1   5   8       64.73       32.57      5.64 o 
   2   5   8       24.93       15.84      6.57 o 
   3   5   8      228.20      189.56     11.91 o 
   4   5   8      142.30      110.32     12.98 o 
   5   5   8       88.38       66.72     13.39 o 
   6   5   8      318.71      250.30     20.44 o 
   7   5   8        5.25       10.49     12.99 o 
  -8   6   8        2.17        7.69      7.53 o 
  -7   6   8       39.12       22.89      8.52 o 
  -6   6   8       79.41      106.04      9.83 o 
  -5   6   8        3.65        2.65      6.15 o 
  -4   6   8      249.91      205.12      4.81 o 
  -3   6   8      152.22      115.71      5.09 o 
  -2   6   8        0.04        3.24      4.48 o 
  -1   6   8      318.72      353.35     13.67 o 
   0   6   8        2.04        2.73      4.11 o 
   1   6   8      359.30      341.43     11.11 o 
   2   6   8      395.10      334.95     14.62 o 
   3   6   8       14.80        3.67      8.38 o 
   4   6   8      218.04      159.34     15.06 o 
   5   6   8       65.85       53.01     13.08 o 
   6   6   8        0.69       13.77     13.77 o 
   7   6   8       11.14       14.13     14.76 o 
  -8   7   8       21.54       22.10      9.06 o 
  -7   7   8       31.86       42.35      9.00 o 
  -6   7   8       77.33       89.04     10.40 o 
  -5   7   8       45.09       30.55      8.10 o 
  -4   7   8       64.74       58.11      8.15 o 
  -3   7   8       14.41       24.10      6.71 o 
  -2   7   8      201.14      162.62      5.28 o 
  -1   7   8      238.15      188.69      5.97 o 
   0   7   8       68.44       28.31      5.28 o 
   1   7   8       49.27       32.53      8.40 o 
   2   7   8       26.77       41.43      8.12 o 
   3   7   8      354.38      378.23     17.18 o 
   4   7   8       24.34       21.35     10.86 o 
   5   7   8       19.11        8.37     12.28 o 
   6   7   8       12.95       11.18     12.58 o 
  -7   8   8       12.30       21.50      8.29 o 
  -6   8   8       84.43       71.70      9.79 o 
  -5   8   8      128.22      138.18     10.35 o 
  -4   8   8        0.16       14.71      7.53 o 
  -3   8   8       10.29        4.66      7.74 o 
  -2   8   8       24.27        5.28      7.05 o 
  -1   8   8      155.81      124.47      5.66 o 
   0   8   8        0.38        2.69      7.48 o 
   1   8   8      481.40      593.54     19.10 o 
   2   8   8      201.26      125.07     12.14 o 
   3   8   8        3.54        2.20      9.02 o 
   4   8   8       43.86       28.89     12.85 o 
   5   8   8       21.25        9.54     13.33 o 
   6   8   8       10.14       18.18     13.02 o 
  -7   9   8       25.53       11.26      9.26 o 
  -6   9   8        0.80        3.52      7.66 o 
  -5   9   8        0.95        2.30      7.37 o 
  -4   9   8      186.52      216.92     12.35 o 
  -3   9   8      108.79       88.07      9.24 o 
  -2   9   8      202.80      202.94     11.71 o 
  -1   9   8      472.17      357.08     10.34 o 
   0   9   8       18.21        7.46      5.85 o 
   1   9   8       18.13       13.48      7.93 o 
   2   9   8      135.59       97.25     11.13 o 
   3   9   8       50.94       21.89     11.90 o 
   4   9   8       32.30       17.26     11.85 o 
   5   9   8        0.22       13.68     13.68 o 
  -6  10   8        7.46        2.62      7.29 o 
  -5  10   8        1.24        0.00      7.08 o 
  -4  10   8       45.74       42.07      8.41 o 
  -3  10   8       13.76       29.36      7.66 o 
  -2  10   8       42.07       60.57      8.84 o 
  -1  10   8       26.96        4.98      6.86 o 
   0  10   8       76.83       44.58     35.43 o 
   1  10   8      191.93      212.84     14.50 o 
   2  10   8       42.55       32.19     11.14 o 
   3  10   8        2.11        9.14      9.41 o 
   4  10   8        5.93       12.34     12.34 o 
  -5  11   8        3.83        6.67      7.32 o 
  -4  11   8       12.89       23.00      7.18 o 
  -3  11   8        7.08        5.20      8.17 o 
  -2  11   8       46.11       38.95      8.99 o 
  -1  11   8        0.02        5.40      7.82 o 
   0  11   8       96.54       82.79     18.99 o 
   1  11   8        3.36        6.23      8.23 o 
   2  11   8       19.57       24.42     10.12 o 
   3  11   8        8.24       10.40     10.13 o 
  -4  12   8       27.00       29.79      8.77 o 
  -3  12   8       65.01       75.70     10.80 o 
  -2  12   8       59.56       63.94     10.18 o 
  -1  12   8        7.35        4.73      8.55 o 
   0  12   8       51.59       67.13      7.13 o 
   1  12   8        0.08        1.20      9.35 o 
   2  12   8       14.53       18.42      9.74 o 
  -3  13   8       13.94        4.21      8.03 o 
  -2  13   8        0.01        4.77      8.68 o 
  -1  13   8        1.48        8.22      8.95 o 
   0  13   8        0.01        4.44      6.07 o 
   1  13   8        9.12       18.68      9.14 o 
   0 -14   9        1.48        7.13      7.45 o 
   1 -14   9        0.30        2.82      9.35 o 
  -3 -13   9        2.29        9.05      9.40 o 
  -2 -13   9       10.53        5.72     10.00 o 
  -1 -13   9        2.04       22.76      9.91 o 
   0 -13   9        3.80        2.48      6.61 o 
   1 -13   9        1.97        4.03     10.35 o 
   2 -13   9        4.22        4.32      9.54 o 
   3 -13   9       15.64        7.84     10.70 o 
  -4 -12   9       17.12        4.47     10.12 o 
  -3 -12   9       26.59       23.80      9.73 o 
  -2 -12   9        2.50        2.38      8.02 o 
  -1 -12   9        9.59        8.24      9.07 o 
   0 -12   9      115.23       82.13      8.95 o 
   1 -12   9       60.73       41.77     12.51 o 
   2 -12   9        0.33        8.83     10.93 o 
   3 -12   9        0.47       12.01     12.23 o 
   4 -12   9        3.52       33.41     11.86 o 
  -5 -11   9       24.85       18.34      9.38 o 
  -4 -11   9       19.59        0.00      9.39 o 
  -3 -11   9       13.69       18.70      8.95 o 
  -2 -11   9        0.27        1.65      7.98 o 
  -1 -11   9        6.59        2.14      9.35 o 
   0 -11   9       50.14       53.42      7.86 o 
   1 -11   9      144.24      176.79     14.57 o 
   2 -11   9       53.00       31.52     11.38 o 
   3 -11   9       36.35       35.08     11.92 o 
   4 -11   9        2.86        1.55     13.38 o 
   5 -11   9       30.90       51.82     14.32 o 
  -6 -10   9       31.88        9.56      9.56 o 
  -5 -10   9        1.20        8.54      8.54 o 
  -4 -10   9        0.06        4.98      8.91 o 
  -3 -10   9       29.34       29.43      9.99 o 
  -2 -10   9       56.52       58.06     10.01 o 
  -1 -10   9       54.11       59.80     10.35 o 
   0 -10   9      428.73      349.04     12.88 o 
   1 -10   9      403.51      354.29     18.51 o 
   2 -10   9       18.92        8.60     10.31 o 
   3 -10   9      135.55       85.19     15.16 o 
   4 -10   9      229.37      235.61     19.66 o 
   5 -10   9        2.53       24.54     12.57 o 
   6 -10   9        2.05       16.06     16.06 o 
  -6  -9   9        3.73        0.61      9.53 o 
  -5  -9   9       78.73       74.60     12.21 o 
  -4  -9   9        0.24        2.02      8.75 o 
  -3  -9   9        1.51       17.66      9.25 o 
  -2  -9   9       33.52       60.95     10.59 o 
  -1  -9   9        0.49        4.78      9.29 o 
   0  -9   9     1183.30     1307.82     23.98 o 
   1  -9   9       19.21       37.39     10.91 o 
   2  -9   9      617.38      641.08     23.41 o 
   3  -9   9      129.14      190.44     15.88 o 
   4  -9   9       31.15        3.44     11.63 o 
   5  -9   9        3.68       27.79     12.60 o 
   6  -9   9        4.47        3.65     11.91 o 
  -7  -8   9       17.96       13.21      9.92 o 
  -6  -8   9       12.06        9.83      9.21 o 
  -5  -8   9       11.43       26.28      9.57 o 
  -4  -8   9       44.42       18.40      9.93 o 
  -3  -8   9      106.39      136.00     11.18 o 
  -2  -8   9      102.55      123.47     10.21 o 
  -1  -8   9       14.80       20.89      7.40 o 
   0  -8   9        0.30        4.44      5.39 o 
   1  -8   9      641.13      538.65     18.16 o 
   2  -8   9        2.40        2.23      8.97 o 
   3  -8   9       88.76       80.12     10.89 o 
   4  -8   9        0.73        4.36     11.14 o 
   5  -8   9        0.01        4.46     10.54 o 
   6  -8   9        5.34       14.69     12.81 o 
   7  -8   9        1.21        6.88     13.39 o 
  -7  -7   9        2.00        2.45      9.32 o 
  -6  -7   9      102.18       75.93     11.08 o 
  -5  -7   9       10.63        3.33      8.31 o 
  -4  -7   9        2.10       20.86      7.92 o 
  -3  -7   9       14.30       16.25      6.34 o 
  -2  -7   9        5.57        2.40      5.74 o 
  -1  -7   9      398.26      300.49      5.86 o 
   0  -7   9       14.52        3.38      4.37 o 
   1  -7   9        0.33        1.88      7.47 o 
   2  -7   9      165.82      142.42     11.13 o 
   3  -7   9       40.20       23.81      9.88 o 
   4  -7   9       25.93       19.35      9.96 o 
   5  -7   9        4.65        2.03     10.82 o 
   6  -7   9        0.01        0.80     12.49 o 
   7  -7   9        0.11       15.08     13.39 o 
  -8  -6   9        6.04        4.44      9.67 o 
  -7  -6   9        9.88       10.06     10.06 o 
  -6  -6   9       23.91       47.51      9.56 o 
  -5  -6   9        4.35       13.23      8.72 o 
  -4  -6   9        0.14       17.44      6.81 o 
  -3  -6   9      246.30      243.50     11.02 o 
  -2  -6   9      588.44      668.11     15.66 o 
  -1  -6   9        6.07        3.45      4.56 o 
   0  -6   9      826.88      935.27     55.33 o 
   1  -6   9      760.88      873.57     18.86 o 
   2  -6   9       11.21       13.24      6.59 o 
   3  -6   9        3.25        9.86      6.86 o 
   4  -6   9       13.66       18.27      9.09 o 
   5  -6   9       15.96       10.89      9.81 o 
   6  -6   9        0.09        1.57     11.51 o 
   7  -6   9        5.61        1.80     13.94 o 
  -8  -5   9        6.30        3.68      9.74 o 
  -7  -5   9        9.66       26.04      8.59 o 
  -6  -5   9       13.65       15.43      8.93 o 
  -5  -5   9      285.84      233.68     13.37 o 
  -4  -5   9      136.77      192.03     10.51 o 
  -3  -5   9       44.78       37.47      5.64 o 
  -2  -5   9        7.68       21.97      4.88 o 
  -1  -5   9      133.71      125.31      6.80 o 
   0  -5   9        0.48        0.29      4.27 o 
   1  -5   9       55.58       71.77      6.46 o 
   2  -5   9       86.80       88.48      7.40 o 
   3  -5   9       67.90       64.74      8.31 o 
   4  -5   9       10.14       19.36      8.76 o 
   5  -5   9        0.70        9.04      9.21 o 
   6  -5   9       10.96       15.56     12.51 o 
   7  -5   9        4.53       22.02     13.35 o 
  -8  -4   9        4.30       24.51      8.00 o 
  -7  -4   9        0.79        4.24      7.93 o 
  -6  -4   9      107.12      172.43     12.48 o 
  -5  -4   9       17.54        0.00      7.01 o 
  -4  -4   9      410.58      542.75     15.11 o 
  -3  -4   9       60.15       56.43      5.37 o 
  -2  -4   9      192.77      145.99      4.04 o 
  -1  -4   9     1649.35     1581.20     19.63 o 
   0  -4   9      667.20      734.69     33.25 o 
   1  -4   9      453.17      537.24     13.40 o 
   2  -4   9       55.42       54.93      8.19 o 
   3  -4   9       39.33       36.76      6.97 o 
   4  -4   9       15.60       33.80      7.87 o 
   5  -4   9       18.78       33.07      8.59 o 
   6  -4   9        3.94        1.49     10.13 o 
   7  -4   9       36.02       62.23     13.04 o 
   8  -4   9       11.38        2.98     15.25 o 
  -8  -3   9        8.94       15.12      8.95 o 
  -7  -3   9       30.18       31.32      8.70 o 
  -6  -3   9        1.56        6.16      6.82 o 
  -5  -3   9      513.40      457.68     15.33 o 
  -4  -3   9      584.73      526.33     14.51 o 
  -3  -3   9        0.13        4.59      4.32 o 
  -2  -3   9     2216.12     2090.73      2.89 o 
  -1  -3   9       85.20       86.76      5.67 o 
   0  -3   9     2443.18     1660.64    984.64 o 
   1  -3   9       55.72       87.12      8.42 o 
   2  -3   9      101.87      126.87      9.62 o 
   3  -3   9       84.37       95.93      8.13 o 
   4  -3   9       14.36       13.36      7.08 o 
   5  -3   9       23.96       26.06      9.70 o 
   6  -3   9        3.40       14.11     11.93 o 
   7  -3   9        1.64       15.40     13.58 o 
   8  -3   9        1.27       16.75     16.75 o 
  -8  -2   9        1.42        1.70      7.63 o 
  -7  -2   9        5.22        3.01      8.18 o 
  -6  -2   9       98.78      112.28     10.99 o 
  -5  -2   9      160.22      177.75     12.21 o 
  -4  -2   9     2800.44     2605.15     28.79 o 
  -3  -2   9       12.23       14.98      4.69 o 
  -2  -2   9      930.10      806.20      4.17 o 
  -1  -2   9     1657.42     1763.02     21.22 o 
   0  -2   9        4.52        1.95      2.24 o 
   1  -2   9       55.68       62.34      9.27 o 
   2  -2   9     1404.75     1198.01     18.74 o 
   3  -2   9      101.54       85.62      8.09 o 
   4  -2   9      278.04      297.60     14.57 o 
   5  -2   9      132.31      130.94     12.93 o 
   6  -2   9      355.17      296.18     20.65 o 
   7  -2   9      116.02       94.46     18.96 o 
   8  -2   9        2.65        7.88     17.05 o 
  -9  -1   9        1.25        6.59     10.64 o 
  -8  -1   9      143.17      124.22     14.14 o 
  -7  -1   9       26.73       24.70      9.54 o 
  -6  -1   9      231.97      297.46     14.08 o 
  -5  -1   9      286.62      360.37     13.54 o 
  -4  -1   9      245.81      237.18      9.96 o 
  -3  -1   9       22.85        8.93      4.12 o 
  -2  -1   9     1240.63     1222.10     16.86 o 
  -1  -1   9       89.71      155.68      6.73 o 
   0  -1   9     1136.48     1113.59     10.43 o 
   1  -1   9       81.39       88.89      8.31 o 
   2  -1   9       16.44        7.60      5.22 o 
   3  -1   9      311.49      222.78     10.81 o 
   4  -1   9       11.46       17.75      8.91 o 
   5  -1   9        0.03        2.24      9.91 o 
   6  -1   9      443.06      341.37     24.06 o 
   7  -1   9        4.26        5.15     13.69 o 
   8  -1   9       31.41       54.45     17.54 o 
  -9   0   9        2.54        7.65      9.69 o 
  -8   0   9       44.39       30.83     10.73 o 
  -7   0   9       52.23       35.66      8.60 o 
  -6   0   9       17.20       21.10      7.39 o 
  -5   0   9       38.21       49.32      7.33 o 
  -4   0   9      111.34       69.19      6.43 o 
  -3   0   9      129.63      108.87      3.70 o 
  -2   0   9       36.31       69.75      5.84 o 
  -1   0   9      864.14      925.28     17.14 o 
   0   0   9      541.86      634.86     42.12 o 
   1   0   9      170.38      219.52      8.81 o 
   2   0   9       14.42        6.98      7.45 o 
   3   0   9       12.77        0.00      5.37 o 
   4   0   9      683.68      528.74     19.50 o 
   5   0   9       92.10       54.12     11.52 o 
   6   0   9        9.83       19.05     12.43 o 
   7   0   9       44.89       67.66     15.48 o 
   8   0   9        0.38        0.00     15.71 o 
  -9   1   9      108.98      108.14     12.53 o 
  -8   1   9        8.70       27.65      8.98 o 
  -7   1   9       83.44       54.40      9.75 o 
  -6   1   9      164.24      165.10     11.50 o 
  -5   1   9      543.18      566.26     16.71 o 
  -4   1   9      306.27      200.32      9.33 o 
  -3   1   9      198.83      157.24      7.83 o 
  -2   1   9      164.24      138.92      7.00 o 
  -1   1   9      231.06      190.16      7.50 o 
   0   1   9        0.14        0.40      6.71 o 
   1   1   9      935.92     1006.14     15.98 o 
   2   1   9      173.53      161.39      8.42 o 
   3   1   9       51.19       62.75      8.04 o 
   4   1   9        3.68       20.02      7.78 o 
   5   1   9      379.74      324.64     18.40 o 
   6   1   9        8.80       11.34     11.87 o 
   7   1   9        0.46        6.88     13.03 o 
   8   1   9        3.07       16.85     16.85 o 
  -9   2   9       35.18       38.08      9.46 o 
  -8   2   9       12.78       13.66      8.18 o 
  -7   2   9      212.82      243.87     14.24 o 
  -6   2   9       11.46       21.62      6.83 o 
  -5   2   9       18.00        5.48      6.72 o 
  -4   2   9       14.05       32.83      6.09 o 
  -3   2   9       67.48       47.12      3.84 o 
  -2   2   9     4932.41     5014.32     33.84 o 
  -1   2   9     4529.59     4723.44     30.54 o 
   0   2   9     1953.21     2024.95     66.35 o 
   1   2   9      448.03      500.41     12.36 o 
   2   2   9       31.96       50.83      6.93 o 
   3   2   9      218.39      200.50     11.07 o 
   4   2   9      230.08      272.34     14.64 o 
   5   2   9       28.92       33.90      9.72 o 
   6   2   9        0.02        2.83     12.26 o 
   7   2   9        1.22        4.36     12.89 o 
  -8   3   9       33.28       30.75      8.47 o 
  -7   3   9       11.28        8.36      7.58 o 
  -6   3   9       39.14       44.76      7.14 o 
  -5   3   9        0.95        1.26      6.06 o 
  -4   3   9      125.57      119.41      5.79 o 
  -3   3   9       11.68       15.61      5.19 o 
  -2   3   9      378.76      262.99      5.59 o 
  -1   3   9       28.67       48.51      5.03 o 
   0   3   9       44.97       57.64      7.06 o 
   1   3   9      296.39      348.58     12.53 o 
   2   3   9      606.37      687.58     16.12 o 
   3   3   9      121.85       94.34      9.14 o 
   4   3   9        0.81        7.87      7.87 o 
   5   3   9       53.60       34.09     11.05 o 
   6   3   9       49.98       41.41     12.76 o 
   7   3   9        4.30       19.06     12.74 o 
  -8   4   9       42.86       37.37      9.08 o 
  -7   4   9       24.19       37.38      8.59 o 
  -6   4   9        6.88       22.43      6.57 o 
  -5   4   9       46.82       43.42      6.46 o 
  -4   4   9      219.82      220.19      9.50 o 
  -3   4   9       35.93        9.89      3.10 o 
  -2   4   9        2.31        3.01      4.21 o 
  -1   4   9       27.64       35.16      4.59 o 
   0   4   9     1408.74     1412.63     45.27 o 
   1   4   9      163.09      201.39      9.17 o 
   2   4   9       67.38      103.52      8.40 o 
   3   4   9       73.66       62.00      8.88 o 
   4   4   9        4.61        2.97      9.47 o 
   5   4   9      108.12       74.85     13.15 o 
   6   4   9       10.73       10.35     12.00 o 
   7   4   9        7.74        3.53     13.95 o 
  -8   5   9        1.90        8.71      8.71 o 
  -7   5   9        0.77        4.72      7.16 o 
  -6   5   9        0.13        0.85      6.20 o 
  -5   5   9       93.39       84.75      8.46 o 
  -4   5   9      101.03      130.58      8.28 o 
  -3   5   9      328.44      342.66      8.15 o 
  -2   5   9        3.15       17.52      4.86 o 
  -1   5   9     1322.72     1241.70      3.42 o 
   0   5   9       99.66      126.21      8.52 o 
   1   5   9       34.06       20.28      5.81 o 
   2   5   9      183.51      156.94     10.60 o 
   3   5   9       12.64       15.06      7.36 o 
   4   5   9       61.02       29.80     11.00 o 
   5   5   9        1.38        6.38     12.39 o 
   6   5   9        0.02       13.82     13.82 o 
   7   5   9        0.46        6.17     12.50 o 
  -8   6   9       11.07        9.90      7.00 o 
  -7   6   9        2.65        8.67      7.74 o 
  -6   6   9        4.49       12.87      7.58 o 
  -5   6   9       98.69       91.82      8.30 o 
  -4   6   9      400.94      466.24     14.48 o 
  -3   6   9      207.88      299.13     10.70 o 
  -2   6   9        9.00        8.59      4.69 o 
  -1   6   9       57.06       47.07      4.90 o 
   0   6   9      494.40      543.01     12.01 o 
   1   6   9      636.36      573.37     16.79 o 
   2   6   9      444.87      586.33     18.49 o 
   3   6   9       11.47        2.33      8.89 o 
   4   6   9       17.97       19.66     10.08 o 
   5   6   9        0.90        0.00     11.73 o 
   6   6   9       45.71       24.29     14.74 o 
  -8   7   9        2.13        2.08      8.36 o 
  -7   7   9        0.00        4.41      8.13 o 
  -6   7   9      167.57      148.62     11.06 o 
  -5   7   9      156.86      155.14     10.87 o 
  -4   7   9        7.43        6.74      6.29 o 
  -3   7   9       33.44        1.95      4.89 o 
  -2   7   9     1390.71     1100.48      5.76 o 
  -1   7   9      886.58      724.28     17.48 o 
   0   7   9      323.88      370.87     19.22 o 
   1   7   9      235.25      161.48     12.64 o 
   2   7   9        9.16       14.34      9.04 o 
   3   7   9        9.23       18.65      9.60 o 
   4   7   9        9.65       18.81     10.09 o 
   5   7   9       86.02       90.30     15.50 o 
   6   7   9        3.38        4.03     11.94 o 
  -7   8   9       16.58       13.03      8.26 o 
  -6   8   9       40.94       24.10      7.31 o 
  -5   8   9       21.59       19.80      7.56 o 
  -4   8   9        0.00        0.00      6.33 o 
  -3   8   9       39.04       52.68      7.81 o 
  -2   8   9     2202.75     2295.60      5.75 o 
  -1   8   9      120.24      118.88      6.48 o 
   0   8   9      336.20      247.01    162.16 o 
   1   8   9       37.55       74.48     11.10 o 
   2   8   9       74.43       70.13      9.94 o 
   3   8   9       15.16       39.56     10.19 o 
   4   8   9       10.13       16.24     10.83 o 
   5   8   9        1.91        8.13     11.88 o 
  -7   9   9        5.17        0.00      7.82 o 
  -6   9   9        0.02        0.98      6.84 o 
  -5   9   9       18.47       18.76      6.31 o 
  -4   9   9        0.43        6.70      6.70 o 
  -3   9   9       88.05       74.15      5.36 o 
  -2   9   9       85.54       82.63      6.42 o 
  -1   9   9        6.47       18.66      6.71 o 
   0   9   9       32.84       16.58      5.34 o 
   1   9   9       55.88       74.64     10.62 o 
   2   9   9       53.68       63.16     11.54 o 
   3   9   9        1.77       11.01     10.38 o 
   4   9   9       49.18       41.55     12.21 o 
   5   9   9       17.67        6.95     12.88 o 
  -6  10   9        1.76       17.44      6.46 o 
  -5  10   9        0.53        1.89      6.40 o 
  -4  10   9        0.06        8.49      6.12 o 
  -3  10   9       20.87       11.22      6.95 o 
  -2  10   9        0.45        1.31      7.54 o 
  -1  10   9       50.05       53.03      7.04 o 
   0  10   9       63.91       37.97     39.16 o 
   1  10   9        0.12        6.80      8.26 o 
   2  10   9        1.86        0.00      9.87 o 
   3  10   9        7.33       29.34     10.17 o 
   4  10   9        5.25       11.21     11.21 o 
  -5  11   9        2.66        0.47      7.21 o 
  -4  11   9        0.43        0.00      7.07 o 
  -3  11   9       30.19       18.06      8.38 o 
  -2  11   9       59.75       54.95      6.23 o 
  -1  11   9        4.75        5.78      6.04 o 
   0  11   9        0.14        7.97      5.09 o 
   1  11   9       14.62        5.59      8.63 o 
   2  11   9        1.27        6.81      9.19 o 
   3  11   9        7.85        8.22     10.74 o 
  -4  12   9       16.09       16.81      7.00 o 
  -3  12   9        5.69        8.80      7.47 o 
  -2  12   9       16.82       12.82      8.23 o 
  -1  12   9        0.91        8.24      8.24 o 
   0  12   9       17.64        3.06     12.51 o 
   1  12   9        2.80        2.58      7.39 o 
   2  12   9       12.85       20.60     10.86 o 
  -2  13   9        2.73        4.11      8.16 o 
  -1  13   9        1.51        0.53      8.62 o 
   0  13   9       13.99       15.69     33.97 o 
  -2 -13  10        8.46       10.54      8.02 o 
  -1 -13  10       18.08       10.23     10.23 o 
   0 -13  10       11.76        2.75      7.13 o 
   1 -13  10       16.72       30.06      9.19 o 
   2 -13  10        7.24        8.58     10.84 o 
   3 -13  10        6.45       11.76     11.76 o 
  -4 -12  10        3.30        0.63      9.09 o 
  -3 -12  10       19.56       11.34      8.05 o 
  -2 -12  10       11.40       12.87      9.25 o 
  -1 -12  10       41.50        9.97      8.90 o 
   0 -12  10       68.91       71.54      8.43 o 
   1 -12  10        3.58       23.93     10.30 o 
   2 -12  10       18.42       29.20     11.64 o 
   3 -12  10       38.54       12.02     12.69 o 
   4 -12  10        1.01        4.19     11.73 o 
  -5 -11  10        0.01        0.62      8.86 o 
  -4 -11  10        1.69        8.58      8.58 o 
  -3 -11  10       23.23       16.15      9.16 o 
  -2 -11  10       33.39       45.34      8.68 o 
  -1 -11  10        6.47        9.70      9.00 o 
   0 -11  10        0.01        5.19      7.97 o 
   1 -11  10        4.85        1.78      9.49 o 
   2 -11  10       13.06        1.86      9.48 o 
   3 -11  10        0.02        5.61     11.53 o 
   4 -11  10        0.02       10.30     12.38 o 
   5 -11  10        9.94       28.65     13.25 o 
  -5 -10  10        1.90        3.47      6.93 o 
  -4 -10  10       47.20       33.07      9.69 o 
  -3 -10  10       98.70       66.81     10.67 o 
  -2 -10  10        1.06        5.37      8.66 o 
  -1 -10  10      202.26      199.28      9.10 o 
   0 -10  10       14.47        1.64      9.50 o 
   1 -10  10       46.33       93.43     12.38 o 
   2 -10  10       35.73       37.18     12.24 o 
   3 -10  10       57.09       13.74     13.52 o 
   4 -10  10       15.09       13.43     14.39 o 
   5 -10  10        0.40        3.37     13.52 o 
  -6  -9  10        9.57       24.12      8.76 o 
  -5  -9  10       95.77       90.69     11.44 o 
  -4  -9  10       26.46       23.41      9.43 o 
  -3  -9  10       57.32       57.73      9.85 o 
  -2  -9  10      318.87      303.54     15.09 o 
  -1  -9  10        1.09       16.53      8.98 o 
   0  -9  10      176.58      130.83     77.57 o 
   1  -9  10        1.94        4.83      9.77 o 
   2  -9  10        5.32       34.88      9.67 o 
   3  -9  10        0.98       12.00     10.40 o 
   4  -9  10        9.45       13.89     11.55 o 
   5  -9  10       13.73        7.22     13.17 o 
   6  -9  10        2.03        0.87     12.89 o 
  -7  -8  10       57.45       48.80     11.07 o 
  -6  -8  10       30.39       44.65      9.40 o 
  -5  -8  10        6.41        5.03      7.66 o 
  -4  -8  10      176.58      202.69     13.80 o 
  -3  -8  10      105.06      105.88      9.80 o 
  -2  -8  10      187.89      242.16     12.93 o 
  -1  -8  10      137.94      112.72      6.05 o 
   0  -8  10      166.47      117.10      7.41 o 
   1  -8  10       99.47      112.29     11.87 o 
   2  -8  10        0.01        7.13      8.68 o 
   3  -8  10       56.84       34.93     10.48 o 
   4  -8  10       11.85        1.28     10.70 o 
   5  -8  10        0.12       18.10     11.07 o 
   6  -8  10       26.85       13.11     14.18 o 
  -7  -7  10        2.86        2.32      9.59 o 
  -6  -7  10       90.71       63.88     11.44 o 
  -5  -7  10       28.15       40.39      9.03 o 
  -4  -7  10       17.63        5.83      7.50 o 
  -3  -7  10      167.04      219.61     11.65 o 
  -2  -7  10       25.12       42.18      6.30 o 
  -1  -7  10       52.69       48.03      6.24 o 
   0  -7  10       90.84       86.60     62.95 o 
   1  -7  10        0.02        0.88      7.78 o 
   2  -7  10      148.35      106.28     10.16 o 
   3  -7  10       16.62        0.51      8.55 o 
   4  -7  10       33.60       45.94      9.96 o 
   5  -7  10        0.74        2.85     10.53 o 
   6  -7  10        1.23       23.28     11.77 o 
   7  -7  10        0.55       14.42     14.42 o 
  -7  -6  10        2.97        0.57      9.42 o 
  -6  -6  10       25.46       26.48      8.91 o 
  -5  -6  10      159.08      145.58     11.24 o 
  -4  -6  10      231.31      259.44     13.17 o 
  -3  -6  10        5.82       20.84      6.21 o 
  -2  -6  10      123.48      149.50      8.63 o 
  -1  -6  10        0.49        2.97      4.80 o 
   0  -6  10       82.52       50.00     36.36 o 
   1  -6  10       82.85       69.04      8.15 o 
   2  -6  10      110.70      137.29     11.02 o 
   3  -6  10       10.73       31.83      8.38 o 
   4  -6  10        6.32        4.37      8.59 o 
   5  -6  10       10.74       41.64      9.65 o 
   6  -6  10       54.12       49.07     14.05 o 
   7  -6  10        2.92        6.45     13.33 o 
  -8  -5  10       58.12       33.47      9.38 o 
  -7  -5  10       24.08       10.18      8.85 o 
  -6  -5  10      205.03      183.21     13.68 o 
  -5  -5  10      120.89       96.61     10.43 o 
  -4  -5  10      175.99      179.86     10.67 o 
  -3  -5  10      131.19      178.79      9.33 o 
  -2  -5  10      496.93      506.17      4.63 o 
  -1  -5  10       39.27       53.59      5.20 o 
   0  -5  10      130.92      158.38      9.98 o 
   1  -5  10       21.62       16.79      5.13 o 
   2  -5  10       22.10       27.56      7.41 o 
   3  -5  10       17.05       46.58      7.73 o 
   4  -5  10      139.51       91.02     11.07 o 
   5  -5  10       37.26       40.12     10.10 o 
   6  -5  10        3.64        3.02     11.82 o 
   7  -5  10        4.91        8.95     13.99 o 
  -8  -4  10        3.25        8.97      8.97 o 
  -7  -4  10       14.02       12.39      8.30 o 
  -6  -4  10       42.93       39.74      8.71 o 
  -5  -4  10      216.78      204.06     11.54 o 
  -4  -4  10       18.33       17.46      6.46 o 
  -3  -4  10       68.06       62.32      5.98 o 
  -2  -4  10      280.75      282.75      7.58 o 
  -1  -4  10       43.35       53.60     11.11 o 
   0  -4  10       14.65       23.74      4.96 o 
   1  -4  10        3.00       17.20      4.90 o 
   2  -4  10      216.65      179.24      9.77 o 
   3  -4  10      174.53      158.08     10.81 o 
   4  -4  10       89.21      142.06     11.11 o 
   5  -4  10       30.51       25.33      9.34 o 
   6  -4  10        0.21        5.96     11.82 o 
   7  -4  10        5.00        0.89     13.43 o 
  -8  -3  10        0.25        5.55      8.10 o 
  -7  -3  10        5.57       17.50      7.66 o 
  -6  -3  10        7.01        1.28      7.30 o 
  -5  -3  10       66.92       67.47      8.18 o 
  -4  -3  10       51.68      114.52      8.02 o 
  -3  -3  10      234.85      243.05      4.13 o 
  -2  -3  10        0.99        0.49      3.29 o 
  -1  -3  10      226.69      256.94      8.63 o 
   0  -3  10      165.07      100.73     64.54 o 
   1  -3  10       18.40       12.42      4.54 o 
   2  -3  10      642.92      794.93     16.48 o 
   3  -3  10       15.90       20.38      6.28 o 
   4  -3  10       28.69       68.24      9.00 o 
   5  -3  10        1.38        9.37      9.37 o 
   6  -3  10        1.52       11.60     11.07 o 
   7  -3  10        8.63       15.38     15.38 o 
  -8  -2  10       26.22       33.72      9.08 o 
  -7  -2  10       15.03       14.04      9.29 o 
  -6  -2  10      326.32      366.35     16.61 o 
  -5  -2  10       70.52      100.29      8.79 o 
  -4  -2  10        1.97       20.17      5.78 o 
  -3  -2  10      156.55      167.92      9.84 o 
  -2  -2  10     2344.55     2367.11      4.04 o 
  -1  -2  10     1193.47     1292.27     17.23 o 
   0  -2  10        3.89        0.61      5.05 o 
   1  -2  10       14.64       18.27      4.37 o 
   2  -2  10      112.94       85.55      7.48 o 
   3  -2  10       50.92       53.85      7.83 o 
   4  -2  10        0.90        0.46      8.06 o 
   5  -2  10       58.76       31.59     11.16 o 
   6  -2  10       31.46       27.49     12.80 o 
   7  -2  10       61.91       39.04     15.38 o 
  -8  -1  10      110.63       45.19     12.41 o 
  -7  -1  10      487.81      448.93     18.65 o 
  -6  -1  10        2.51       19.66      7.11 o 
  -5  -1  10      391.71      367.87     13.83 o 
  -4  -1  10       35.80       67.67      6.70 o 
  -3  -1  10      946.40      796.99      4.36 o 
  -2  -1  10        1.29        4.57      4.57 o 
  -1  -1  10      125.49       90.83      7.37 o 
   0  -1  10      124.41      185.31      5.15 o 
   1  -1  10      358.25      403.19     12.20 o 
   2  -1  10       95.29      118.40      8.56 o 
   3  -1  10       11.16       20.05      7.56 o 
   4  -1  10       99.12      128.80     11.30 o 
   5  -1  10       22.11       16.39      9.39 o 
   6  -1  10       25.76       23.90     13.35 o 
   7  -1  10        2.07        0.00     13.97 o 
  -8   0  10      107.74      108.39     11.76 o 
  -7   0  10      158.03      146.39     12.82 o 
  -6   0  10        2.05        3.23      6.41 o 
  -5   0  10      585.50      563.41     16.37 o 
  -4   0  10       22.97        9.07      5.64 o 
  -3   0  10       18.85        0.22      3.67 o 
  -2   0  10      804.91      724.64     13.63 o 
  -1   0  10     1242.07     1319.98     20.72 o 
   0   0  10       41.90       31.74     10.43 o 
   1   0  10      646.21      507.60     12.84 o 
   2   0  10     1561.98     1813.29     24.78 o 
   3   0  10      226.78      188.99     10.42 o 
   4   0  10      140.11      137.03     12.44 o 
   5   0  10       77.19       84.62     12.05 o 
   6   0  10       59.47       57.44     11.66 o 
   7   0  10        0.11        7.82     13.47 o 
  -8   1  10        0.40       11.77      7.62 o 
  -7   1  10        0.26       10.57      7.58 o 
  -6   1  10       30.65       37.50      8.97 o 
  -5   1  10      192.51      177.64     13.74 o 
  -4   1  10      467.57      466.72     13.43 o 
  -3   1  10      225.88      143.88      4.21 o 
  -2   1  10      152.59      234.17      8.36 o 
  -1   1  10       21.69       25.37      4.99 o 
   0   1  10     1455.17     1508.22     12.69 o 
   1   1  10     1701.41     1747.07     21.35 o 
   2   1  10       17.90       15.87      7.55 o 
   3   1  10      168.22      174.88     10.89 o 
   4   1  10       62.38       40.33      8.84 o 
   5   1  10        0.01        3.00     10.53 o 
   6   1  10       42.08       62.86     12.82 o 
   7   1  10       25.17       40.29     14.20 o 
  -8   2  10        4.87        8.60      8.66 o 
  -7   2  10       20.32       22.30      8.03 o 
  -6   2  10       92.89      147.61     10.68 o 
  -5   2  10      761.77      736.08     18.58 o 
  -4   2  10      488.89      494.29     13.93 o 
  -3   2  10       53.41       30.09      5.00 o 
  -2   2  10      738.41      655.10     13.51 o 
  -1   2  10       30.30       21.92      5.35 o 
   0   2  10     4614.61     4913.83     23.96 o 
   1   2  10      763.52      679.77     20.79 o 
   2   2  10      556.40      632.53     15.84 o 
   3   2  10        6.59        3.36      6.72 o 
   4   2  10       69.37       57.56      9.63 o 
   5   2  10        0.15       10.10     10.10 o 
   6   2  10       19.06       23.58     12.25 o 
   7   2  10        0.41        0.87     12.52 o 
  -8   3  10        0.96        7.02      7.21 o 
  -7   3  10       47.78       29.47      8.53 o 
  -6   3  10      130.01      115.01     10.02 o 
  -5   3  10       37.75       19.05      6.08 o 
  -4   3  10       47.92       16.11      5.32 o 
  -3   3  10        9.97        3.52      3.52 o 
  -2   3  10      328.30      413.85     10.64 o 
  -1   3  10      103.08       75.28      3.78 o 
   0   3  10       22.85       17.06      3.31 o 
   1   3  10       14.66       20.18      6.22 o 
   2   3  10       44.61        8.52      6.75 o 
   3   3  10      180.93      227.22     11.90 o 
   4   3  10      175.05      173.63     13.63 o 
   5   3  10       26.11       21.34     10.79 o 
   6   3  10       20.47       20.83     12.06 o 
   7   3  10        3.92        7.02     12.44 o 
  -8   4  10       51.63       48.36      9.08 o 
  -7   4  10        0.50        1.81      7.18 o 
  -6   4  10        0.04        5.94      5.94 o 
  -5   4  10       26.82       43.97      6.54 o 
  -4   4  10      122.36      108.79     10.01 o 
  -3   4  10        0.21        3.73      3.18 o 
  -2   4  10       27.43        1.45      3.46 o 
  -1   4  10       35.89       50.58      4.92 o 
   0   4  10      294.95      266.77      7.05 o 
   1   4  10      169.50      233.74     10.06 o 
   2   4  10      216.38      213.39     10.94 o 
   3   4  10      125.31      127.43     10.69 o 
   4   4  10      173.28      131.83     12.65 o 
   5   4  10      151.74      199.44     15.47 o 
   6   4  10      109.34       48.49     14.69 o 
   7   4  10        6.91       29.96     11.94 o 
  -8   5  10        2.52        8.46      8.65 o 
  -7   5  10      125.66      128.48     10.96 o 
  -6   5  10       33.87       22.97      6.59 o 
  -5   5  10       17.48       47.65      7.34 o 
  -4   5  10       52.99       78.49      7.54 o 
  -3   5  10        2.08        0.83      4.46 o 
  -2   5  10      478.40      457.26     12.13 o 
  -1   5  10        4.60        4.74      5.35 o 
   0   5  10       12.68        1.32      3.67 o 
   1   5  10       59.96       58.00      7.24 o 
   2   5  10        1.85        3.37      7.86 o 
   3   5  10       56.06       36.80      9.29 o 
   4   5  10      158.75      168.41     14.60 o 
   5   5  10        1.78       22.22     10.91 o 
   6   5  10        0.02       11.56     13.76 o 
  -8   6  10       16.19       24.39      8.02 o 
  -7   6  10        3.63        0.44      7.17 o 
  -6   6  10        0.15        2.10      6.43 o 
  -5   6  10       38.70       64.45      7.72 o 
  -4   6  10        1.09        6.22      6.22 o 
  -3   6  10        9.71        3.89      5.15 o 
  -2   6  10       88.26       57.27      6.25 o 
  -1   6  10      110.43      141.39      8.30 o 
   0   6  10      176.97      183.59      7.01 o 
   1   6  10        0.00        6.16      7.18 o 
   2   6  10       56.12       54.80      9.42 o 
   3   6  10      301.42      236.55     14.40 o 
   4   6  10        0.02        9.86     10.36 o 
   5   6  10      123.53      118.21     15.70 o 
   6   6  10       30.68       20.54     12.91 o 
  -7   7  10       43.20       33.11      9.12 o 
  -6   7  10        0.12        7.83      6.71 o 
  -5   7  10        3.28       12.56      6.12 o 
  -4   7  10       79.45      119.84      9.59 o 
  -3   7  10       70.90       58.58      5.16 o 
  -2   7  10      157.26      150.27      5.07 o 
  -1   7  10        0.22       11.56      7.22 o 
   0   7  10     1173.70     1148.42     33.34 o 
   1   7  10      654.87      654.95     20.03 o 
   2   7  10        9.32       10.06      9.12 o 
   3   7  10      142.15      140.97     13.65 o 
   4   7  10       16.92       12.37     11.09 o 
   5   7  10        5.26        5.73     12.71 o 
   6   7  10        0.29        4.86     12.69 o 
  -7   8  10        2.97        4.83      6.66 o 
  -6   8  10       21.63       27.48      6.35 o 
  -5   8  10        3.80        0.44      6.15 o 
  -4   8  10       17.28       23.24      6.06 o 
  -3   8  10        9.66       20.19     20.19 o 
  -2   8  10        8.99        3.54      6.08 o 
  -1   8  10      102.40       77.95      9.86 o 
   0   8  10      161.76      213.58      9.84 o 
   1   8  10       56.07       52.55     10.99 o 
   2   8  10        2.81        3.00      9.05 o 
   3   8  10       38.16       49.25     11.52 o 
   4   8  10        0.31        8.57     10.68 o 
   5   8  10        0.27       17.10     11.96 o 
  -6   9  10       12.24       19.57      7.39 o 
  -5   9  10        5.40        7.43      6.02 o 
  -4   9  10        1.49        3.29      5.71 o 
  -3   9  10        4.41        2.37      5.90 o 
  -2   9  10       20.78        6.24      5.85 o 
  -1   9  10       24.87        0.79      7.11 o 
   0   9  10      186.97      244.16     11.34 o 
   1   9  10      315.16      238.58     15.12 o 
   2   9  10       16.68       49.19     10.10 o 
   3   9  10       57.92       55.80     12.28 o 
   4   9  10        5.19        2.06     11.33 o 
  -6  10  10        0.05       13.42      5.56 o 
  -5  10  10        0.89        5.03      6.45 o 
  -4  10  10       21.13       17.91      6.40 o 
  -3  10  10       24.91        6.51      6.51 o 
  -2  10  10       76.05       76.38      9.60 o 
  -1  10  10       83.60       81.36      7.64 o 
   0  10  10        0.02        1.96      5.91 o 
   1  10  10       37.37       34.70      9.05 o 
   2  10  10       12.14       16.74      8.34 o 
   3  10  10        2.41        7.74      8.85 o 
   4  10  10        0.82       10.56     10.56 o 
  -5  11  10        2.44        4.25      6.63 o 
  -4  11  10       55.88       42.73      9.24 o 
  -3  11  10       28.76       33.39      8.68 o 
  -2  11  10        2.28        7.68      7.68 o 
  -1  11  10       28.71        6.99      6.99 o 
   0  11  10        5.00        5.67      5.67 o 
   1  11  10        4.28        6.62      8.42 o 
   2  11  10        0.64        4.88      9.10 o 
   3  11  10        0.33       10.05     11.35 o 
  -4  12  10        0.14        5.69      6.38 o 
  -3  12  10        4.63        3.75      7.82 o 
  -2  12  10       40.16       41.77      6.58 o 
  -1  12  10       16.43        7.42      7.42 o 
   0  12  10       11.91        8.22      5.40 o 
   1  12  10        6.99       16.00      8.38 o 
  -2 -13  11        3.93        4.83      8.31 o 
  -1 -13  11       41.34       44.13      8.73 o 
   0 -13  11       10.46       11.89      5.96 o 
   1 -13  11       16.53       13.93      9.76 o 
   2 -13  11       18.11       13.54     11.16 o 
  -4 -12  11        0.47        2.38      8.59 o 
  -3 -12  11       11.81       23.34      8.88 o 
  -2 -12  11       46.71       39.10     10.46 o 
  -1 -12  11        0.08        4.63      9.01 o 
   0 -12  11        3.39       19.57      6.50 o 
   1 -12  11        2.46       10.30     10.30 o 
   2 -12  11        0.02        8.84     10.41 o 
   3 -12  11        0.01        0.72     11.19 o 
   4 -12  11       10.68       14.65     14.65 o 
  -5 -11  11        0.15        8.73      8.73 o 
  -4 -11  11       11.30        5.69      8.65 o 
  -3 -11  11        1.01        7.64      7.52 o 
  -2 -11  11        3.60        2.66      7.72 o 
  -1 -11  11        4.79        0.54      8.64 o 
   0 -11  11       18.99       11.66     16.76 o 
   1 -11  11        9.64        2.32      8.75 o 
   2 -11  11       53.75       31.82     11.89 o 
   3 -11  11       54.73       98.56     14.74 o 
   4 -11  11       19.76        3.20     14.36 o 
  -5 -10  11       23.46       33.77      8.58 o 
  -4 -10  11        1.55       10.64      7.64 o 
  -3 -10  11       55.36       72.59     10.56 o 
  -2 -10  11       63.39       52.66     10.44 o 
  -1 -10  11       28.55       16.53      8.87 o 
   0 -10  11        4.95        6.47      6.47 o 
   1 -10  11        0.02       12.85      8.99 o 
   2 -10  11      315.58      249.23     17.60 o 
   3 -10  11      101.47       86.72     14.89 o 
   4 -10  11       45.17       56.77     15.70 o 
   5 -10  11       58.77       56.76     16.02 o 
  -6  -9  11        0.11       13.65      7.60 o 
  -5  -9  11       33.91       46.67      8.70 o 
  -4  -9  11        1.27       11.80      7.20 o 
  -3  -9  11      126.14       84.61     10.77 o 
  -2  -9  11       60.78       59.37      7.81 o 
  -1  -9  11      193.08      210.99      9.62 o 
   0  -9  11       23.19        2.04      5.40 o 
   1  -9  11       87.55       72.48     11.13 o 
   2  -9  11      153.98      143.69     14.03 o 
   3  -9  11        0.06        7.91     11.43 o 
   4  -9  11      126.92      111.77     16.54 o 
   5  -9  11        1.50       31.04     13.18 o 
   6  -9  11        0.08       13.86     13.26 o 
  -6  -8  11       68.80       97.43     11.02 o 
  -5  -8  11        3.44        3.48      7.62 o 
  -4  -8  11       89.09       49.71      9.81 o 
  -3  -8  11       33.58       32.05      7.97 o 
  -2  -8  11       85.19       87.95      9.59 o 
  -1  -8  11      167.27      178.06      8.95 o 
   0  -8  11       55.43       28.98     20.33 o 
   1  -8  11      346.61      407.73     17.42 o 
   2  -8  11       22.29       11.79      8.93 o 
   3  -8  11        9.72        9.59      9.59 o 
   4  -8  11        1.47       13.81     11.13 o 
   5  -8  11       11.85        4.57     13.99 o 
   6  -8  11        1.86       13.88     13.88 o 
  -7  -7  11       37.89       26.29      9.76 o 
  -6  -7  11        3.16        8.80      8.80 o 
  -5  -7  11       95.55      129.31     11.65 o 
  -4  -7  11       49.65       50.31      7.87 o 
  -3  -7  11       59.66       48.25      7.50 o 
  -2  -7  11        1.86        3.18      5.91 o 
  -1  -7  11      287.47      326.90     12.80 o 
   0  -7  11      250.35      140.83     91.65 o 
   1  -7  11      335.39      224.57     12.56 o 
   2  -7  11      110.73      108.72     11.22 o 
   3  -7  11       80.00       61.02     10.79 o 
   4  -7  11        0.11        0.00      9.40 o 
   5  -7  11        0.44        5.78     10.49 o 
   6  -7  11        0.03        6.75     12.07 o 
  -7  -6  11        4.49        1.63      8.71 o 
  -6  -6  11       35.71       43.99      9.34 o 
  -5  -6  11        4.77        0.45      7.48 o 
  -4  -6  11        5.94       14.22      6.20 o 
  -3  -6  11      188.85      262.83     11.70 o 
  -2  -6  11      133.62      197.53     12.15 o 
  -1  -6  11       59.51       54.40      4.73 o 
   0  -6  11      208.97      243.18      7.75 o 
   1  -6  11        2.25       15.75      5.63 o 
   2  -6  11      150.49      174.45     11.55 o 
   3  -6  11       10.80       28.59      8.05 o 
   4  -6  11       14.67       16.91      9.45 o 
   5  -6  11       15.83       23.81      8.65 o 
   6  -6  11       38.53       25.83     12.44 o 
   7  -6  11        0.75        0.95     12.66 o 
  -8  -5  11       17.05       19.67      9.45 o 
  -7  -5  11        2.91        3.11      7.53 o 
  -6  -5  11       61.41       66.57      9.98 o 
  -5  -5  11        5.68        7.73      6.56 o 
  -4  -5  11      113.60      114.45      9.22 o 
  -3  -5  11       29.47       23.93      5.95 o 
  -2  -5  11        0.04        4.59      4.71 o 
  -1  -5  11      206.41      200.13      8.56 o 
   0  -5  11       82.85       69.43      4.83 o 
   1  -5  11       15.60        9.74      4.84 o 
   2  -5  11      133.98       90.07      8.45 o 
   3  -5  11       56.99       45.22      8.46 o 
   4  -5  11       38.03       41.17     10.10 o 
   5  -5  11        8.57       26.56      9.20 o 
   6  -5  11        0.35        1.52     11.81 o 
   7  -5  11       12.06       21.71     12.37 o 
  -8  -4  11        0.08        8.24      7.78 o 
  -7  -4  11        0.33        1.53      6.68 o 
  -6  -4  11       92.28       96.25      9.86 o 
  -5  -4  11      146.24      166.16     10.93 o 
  -4  -4  11        4.14        5.36      5.69 o 
  -3  -4  11      125.61      106.01      3.98 o 
  -2  -4  11        5.40        8.69      4.08 o 
  -1  -4  11        0.87        1.74      3.77 o 
   0  -4  11      516.64      595.65     21.89 o 
   1  -4  11      231.53      263.48     10.41 o 
   2  -4  11      432.76      481.42     16.89 o 
   3  -4  11      398.11      448.13     16.22 o 
   4  -4  11        9.32        8.68      8.68 o 
   5  -4  11       28.25       30.61     10.12 o 
   6  -4  11       16.45        9.07     11.29 o 
   7  -4  11        0.57        6.25     13.73 o 
  -8  -3  11        2.93        1.04      8.10 o 
  -7  -3  11        8.93        9.26      6.85 o 
  -6  -3  11        4.20        0.83      7.34 o 
  -5  -3  11       36.19       60.04      7.97 o 
  -4  -3  11      506.87      604.86     16.34 o 
  -3  -3  11       37.07       62.97      5.71 o 
  -2  -3  11      492.73      574.26     13.24 o 
  -1  -3  11      249.26      308.52      9.51 o 
   0  -3  11     1655.80     1816.34     15.70 o 
   1  -3  11      175.09      167.29      8.57 o 
   2  -3  11      820.21      772.59     17.69 o 
   3  -3  11       18.09       46.43      8.19 o 
   4  -3  11       53.07       27.46      9.46 o 
   5  -3  11        0.19        1.21      9.42 o 
   6  -3  11       24.45       26.05     12.35 o 
   7  -3  11       16.90        4.37     13.65 o 
  -8  -2  11       26.37       11.02      9.04 o 
  -7  -2  11       12.86        3.33      7.81 o 
  -6  -2  11      667.57      653.02     19.88 o 
  -5  -2  11      476.17      416.68     14.74 o 
  -4  -2  11        1.17        0.33      5.24 o 
  -3  -2  11        6.43        1.08      4.01 o 
  -2  -2  11      219.72      210.33      8.88 o 
  -1  -2  11       46.00       67.88      6.03 o 
   0  -2  11       12.83        2.17      4.97 o 
   1  -2  11        1.15        2.31      4.38 o 
   2  -2  11        0.56       10.51      5.20 o 
   3  -2  11      468.47      442.98     15.49 o 
   4  -2  11      230.19      184.99     13.26 o 
   5  -2  11       61.52       61.88     11.42 o 
   6  -2  11        0.35        1.46     11.99 o 
   7  -2  11        1.26       18.48     11.70 o 
  -8  -1  11       43.33       31.32     10.32 o 
  -7  -1  11      212.61      251.32     14.62 o 
  -6  -1  11        0.05       12.99      8.53 o 
  -5  -1  11      429.65      431.44     15.03 o 
  -4  -1  11       83.79      105.41      9.90 o 
  -3  -1  11        2.46        4.58      4.58 o 
  -2  -1  11        1.21        0.65      4.98 o 
  -1  -1  11      278.37      225.98      8.43 o 
   0  -1  11        0.79        0.90      3.31 o 
   1  -1  11       30.08       46.36      6.55 o 
   2  -1  11       65.91       57.39      8.15 o 
   3  -1  11       13.28        3.53      7.06 o 
   4  -1  11       21.50       42.16      9.50 o 
   5  -1  11       33.10       44.30     10.89 o 
   6  -1  11       16.70       34.14     12.69 o 
   7  -1  11        7.60        0.88     14.54 o 
  -8   0  11       59.74       58.37      9.68 o 
  -7   0  11        0.58       18.21      8.08 o 
  -6   0  11       18.73       19.19      7.41 o 
  -5   0  11      124.32      113.43      9.48 o 
  -4   0  11      265.30      242.19     10.56 o 
  -3   0  11      229.38      160.76      4.40 o 
  -2   0  11        7.56        5.46      5.46 o 
  -1   0  11      204.61      251.38      9.71 o 
   0   0  11       93.81       80.45      5.07 o 
   1   0  11      375.22      393.14     13.06 o 
   2   0  11        2.61        8.51      8.51 o 
   3   0  11       10.84       15.79      6.53 o 
   4   0  11      128.95      123.26     10.87 o 
   5   0  11       61.60       59.73     11.25 o 
   6   0  11        5.36       35.81     10.76 o 
   7   0  11       26.80       10.63     13.69 o 
  -8   1  11       10.68        5.94      8.50 o 
  -7   1  11      247.51      238.16     13.97 o 
  -6   1  11        3.65       10.71      6.56 o 
  -5   1  11      466.71      406.63     15.28 o 
  -4   1  11      100.75       74.60      7.23 o 
  -3   1  11      116.04      109.84      7.12 o 
  -2   1  11       94.46       47.65      5.87 o 
  -1   1  11      864.53      937.01     16.02 o 
   0   1  11        4.10        2.90      2.90 o 
   1   1  11        1.58       15.69      6.54 o 
   2   1  11      917.56      880.93     19.56 o 
   3   1  11      231.40      326.74     13.69 o 
   4   1  11        7.96       15.75      7.95 o 
   5   1  11      148.96      154.01     14.39 o 
   6   1  11        2.36        0.76     12.17 o 
   7   1  11       18.15       23.91     13.35 o 
  -8   2  11        5.25       10.27      7.82 o 
  -7   2  11       37.29       35.63      7.80 o 
  -6   2  11        0.62        0.43      7.08 o 
  -5   2  11       21.78       11.46      7.03 o 
  -4   2  11        0.04        2.46      5.39 o 
  -3   2  11      222.48      180.87      3.72 o 
  -2   2  11       31.13        5.61      3.25 o 
  -1   2  11      743.12      696.53      4.22 o 
   0   2  11      379.34      324.92      7.57 o 
   1   2  11     2336.99     2463.67     27.13 o 
   2   2  11      159.95      184.19     11.75 o 
   3   2  11       54.19       65.38      8.32 o 
   4   2  11       83.58       85.55     10.73 o 
   5   2  11        1.14       13.68      9.67 o 
   6   2  11       10.54       30.95     11.53 o 
   7   2  11        0.00        7.13     12.81 o 
  -8   3  11       22.74       33.83      8.66 o 
  -7   3  11        2.22        2.21      6.40 o 
  -6   3  11       40.11       26.96      6.66 o 
  -5   3  11      137.77      119.44      8.95 o 
  -4   3  11        7.37        0.31      5.28 o 
  -3   3  11       41.86       36.73      3.66 o 
  -2   3  11       56.96       48.64      3.97 o 
  -1   3  11       76.86      115.53      6.15 o 
   0   3  11      209.95      290.03      8.26 o 
   1   3  11      258.16      334.15     11.64 o 
   2   3  11      395.09      369.64     13.38 o 
   3   3  11       97.29      124.64     10.46 o 
   4   3  11       13.97       14.89      9.42 o 
   5   3  11      180.98      181.38     15.43 o 
   6   3  11        8.80        6.08     12.72 o 
   7   3  11        0.03        3.54     13.01 o 
  -8   4  11       10.06        0.47      7.65 o 
  -7   4  11       31.81       20.00      8.33 o 
  -6   4  11       65.25       62.77      8.09 o 
  -5   4  11        0.27        6.32      6.32 o 
  -4   4  11       56.54       47.06      4.69 o 
  -3   4  11      103.48       82.02      4.42 o 
  -2   4  11        0.12        0.23      3.58 o 
  -1   4  11       72.35       88.26      5.67 o 
   0   4  11       25.53       37.11      8.99 o 
   1   4  11      121.00      158.36      9.33 o 
   2   4  11      261.19      203.75     12.18 o 
   3   4  11        4.52        0.86      7.31 o 
   4   4  11       44.38       35.88     11.10 o 
   5   4  11        1.45       15.55     10.16 o 
   6   4  11       42.42       26.21     13.73 o 
  -8   5  11       75.09       48.68      9.40 o 
  -7   5  11        0.03        7.60      7.47 o 
  -6   5  11        4.62        0.83      6.40 o 
  -5   5  11      351.95      302.19     13.01 o 
  -4   5  11      243.14      232.74     10.70 o 
  -3   5  11        1.27        9.47      3.83 o 
  -2   5  11      524.48      492.61      4.40 o 
  -1   5  11      448.90      315.70      4.36 o 
   0   5  11        9.76        4.41      3.66 o 
   1   5  11        6.47        4.78      6.63 o 
   2   5  11      123.83      127.11     10.51 o 
   3   5  11       24.74       40.26      8.30 o 
   4   5  11        7.92       12.92     10.82 o 
   5   5  11        0.96        0.67     11.10 o 
   6   5  11        0.30        3.14     11.96 o 
  -7   6  11       13.82       14.40      7.59 o 
  -6   6  11        1.48        5.80      6.47 o 
  -5   6  11       22.05        8.62      6.13 o 
  -4   6  11      188.59      160.87      5.12 o 
  -3   6  11       16.36        6.13      6.21 o 
  -2   6  11       76.13       64.66      5.09 o 
  -1   6  11        3.22       11.51      4.58 o 
   0   6  11      133.79      151.20     12.04 o 
   1   6  11      111.63      101.94     10.36 o 
   2   6  11       16.85       38.05      9.23 o 
   3   6  11       43.38       51.33     11.41 o 
   4   6  11        1.90       29.18     10.09 o 
   5   6  11       15.69        6.29     11.84 o 
   6   6  11        5.72       14.30     12.89 o 
  -7   7  11       11.00       19.15      6.53 o 
  -6   7  11        0.18        0.83      6.28 o 
  -5   7  11        4.56       13.60      5.94 o 
  -4   7  11      573.34      605.92     17.64 o 
  -3   7  11      901.85      874.42      5.78 o 
  -2   7  11       15.58       29.08      6.33 o 
  -1   7  11      251.84      310.32     12.43 o 
   0   7  11      113.79      112.83      7.78 o 
   1   7  11       78.18       33.46      9.79 o 
   2   7  11        0.66        7.90      9.75 o 
   3   7  11       33.16       50.83     11.32 o 
   4   7  11        1.15        0.00     10.48 o 
   5   7  11        8.67        2.92     12.41 o 
  -7   8  11        0.53       12.93      6.15 o 
  -6   8  11       52.92       36.75      7.25 o 
  -5   8  11       48.82       43.15      7.08 o 
  -4   8  11       14.08       27.63      7.32 o 
  -3   8  11        3.92        3.25      5.31 o 
  -2   8  11       13.55       17.75      5.59 o 
  -1   8  11       27.74        1.11      5.61 o 
   0   8  11      384.79      387.16     27.06 o 
   1   8  11       48.17       94.16     10.71 o 
   2   8  11        2.59        7.06      9.76 o 
   3   8  11        8.60        7.50     11.48 o 
   4   8  11        7.81       24.51     11.03 o 
   5   8  11        2.37       11.20     12.30 o 
  -6   9  11        0.69        6.21      6.21 o 
  -5   9  11        3.58        8.10      5.83 o 
  -4   9  11        0.91       10.06      4.94 o 
  -3   9  11       12.95       13.61      4.94 o 
  -2   9  11       26.81       13.16      6.49 o 
  -1   9  11      114.14      124.19      9.83 o 
   0   9  11       85.98       89.20     13.68 o 
   1   9  11       61.59       49.40      9.49 o 
   2   9  11       56.34       37.28     10.53 o 
   3   9  11       37.55       27.59     10.86 o 
   4   9  11        0.21        6.20     11.55 o 
  -5  10  11       15.92       19.02      6.06 o 
  -4  10  11        3.03       11.93      5.39 o 
  -3  10  11       27.02       26.62      6.89 o 
  -2  10  11       74.77       64.37      7.14 o 
  -1  10  11        0.16        3.89      6.06 o 
   0  10  11        9.78       10.39     11.89 o 
   1  10  11       28.53       14.87      8.93 o 
   2  10  11       43.36       46.36     10.83 o 
   3  10  11        2.75        8.32     11.35 o 
  -4  11  11        4.47       13.32      5.32 o 
  -3  11  11       24.72        6.89      6.89 o 
  -2  11  11       26.09        4.01      7.34 o 
  -1  11  11        0.49        1.38      6.45 o 
   0  11  11        8.54       11.85      7.86 o 
   1  11  11       25.71       32.29      9.23 o 
   2  11  11        4.14       22.62      8.45 o 
  -3  12  11        4.44        2.71      6.31 o 
  -2  12  11        2.42        3.25      7.60 o 
  -1  12  11        0.02        4.82      7.08 o 
   0  12  11        4.47        5.58      5.58 o 
   1  12  11        1.28        8.83      8.83 o 
  -1 -13  12       13.63        5.41      9.82 o 
   0 -13  12        0.84        6.26      6.26 o 
   1 -13  12        5.27        2.62      8.56 o 
  -3 -12  12       32.33       19.95      9.66 o 
  -2 -12  12        9.00        6.23      8.73 o 
  -1 -12  12        0.87       10.85      7.90 o 
   0 -12  12        0.05        3.86      5.89 o 
   1 -12  12        6.12        3.10      9.06 o 
   2 -12  12       35.18       19.65     10.75 o 
   3 -12  12        5.74       15.68     11.49 o 
  -4 -11  12        8.47       12.16      8.18 o 
  -3 -11  12        1.38        2.15      8.19 o 
  -2 -11  12       12.17       11.10      8.22 o 
  -1 -11  12       20.69       20.70      7.86 o 
   0 -11  12        5.26        5.74      5.74 o 
   1 -11  12       22.83        9.89      9.70 o 
   2 -11  12       16.10       14.68     11.96 o 
   3 -11  12       28.89       60.63     13.19 o 
   4 -11  12        0.09       13.59     13.59 o 
  -5 -10  12       13.02       10.91      7.62 o 
  -4 -10  12        0.59        0.54      7.35 o 
  -3 -10  12      137.76      124.15     12.30 o 
  -2 -10  12       31.67        8.24      8.24 o 
  -1 -10  12        9.21        1.94      7.57 o 
   0 -10  12       27.95       54.60      6.70 o 
   1 -10  12       96.69      116.47     12.67 o 
   2 -10  12      129.78       87.38     14.48 o 
   3 -10  12       49.99       80.42     13.75 o 
   4 -10  12       51.09       23.71     14.88 o 
   5 -10  12       69.12       70.89     15.76 o 
  -6  -9  12        0.01        5.51      7.74 o 
  -5  -9  12       22.03       15.52      7.49 o 
  -4  -9  12        7.89        3.86      6.96 o 
  -3  -9  12       14.33        9.62      7.02 o 
  -2  -9  12       22.76       24.73      7.49 o 
  -1  -9  12        0.04        9.48      9.48 o 
   0  -9  12       54.22        5.87     22.44 o 
   1  -9  12        0.00        3.94      9.48 o 
   2  -9  12      176.22      169.33     15.77 o 
   3  -9  12       18.92       16.85     11.72 o 
   4  -9  12       89.34      127.44     17.62 o 
   5  -9  12        5.05        8.24     14.19 o 
  -6  -8  12       53.13       52.59      9.52 o 
  -5  -8  12        7.65       13.66      7.45 o 
  -4  -8  12       15.46        2.71      7.92 o 
  -3  -8  12        2.99       14.60      5.96 o 
  -2  -8  12       25.42       10.75      8.26 o 
  -1  -8  12        1.45       11.88      6.73 o 
   0  -8  12       99.86      115.45      7.30 o 
   1  -8  12       57.16       47.16      9.64 o 
   2  -8  12       47.24       69.87     10.81 o 
   3  -8  12        7.89       19.05      9.96 o 
   4  -8  12        4.08        8.08     12.04 o 
   5  -8  12       34.62       25.84     13.25 o 
   6  -8  12        9.42       29.40     13.54 o 
  -7  -7  12        1.57        1.62      8.71 o 
  -6  -7  12        6.21        3.53      8.69 o 
  -5  -7  12       83.56       61.44     10.58 o 
  -4  -7  12       73.65       62.00      8.64 o 
  -3  -7  12        2.43       12.19      5.62 o 
  -2  -7  12       11.30        1.08      5.91 o 
  -1  -7  12       34.16        0.00      6.47 o 
   0  -7  12        7.68       11.74      4.57 o 
   1  -7  12       17.67       53.51     10.32 o 
   2  -7  12        0.00        3.68      8.50 o 
   3  -7  12       61.88       59.01      9.94 o 
   4  -7  12        6.48        6.30      9.67 o 
   5  -7  12       12.26       36.32     11.61 o 
   6  -7  12        7.21        6.86     12.55 o 
  -7  -6  12       41.94       48.05      9.17 o 
  -6  -6  12      112.82       79.60     10.67 o 
  -5  -6  12       26.79       26.31      7.73 o 
  -4  -6  12        2.03        6.97      5.41 o 
  -3  -6  12        6.13       11.56      5.65 o 
  -2  -6  12        6.34        0.96      5.48 o 
  -1  -6  12        4.00       26.20      5.38 o 
   0  -6  12       38.07       43.00      6.56 o 
   1  -6  12      112.89       53.96      8.77 o 
   2  -6  12       54.53       71.80      9.04 o 
   3  -6  12        0.02        2.94      8.54 o 
   4  -6  12       66.69       79.71     11.17 o 
   5  -6  12        0.40        1.37     10.37 o 
   6  -6  12       20.98       45.16     12.77 o 
  -7  -5  12       15.38       27.84      8.96 o 
  -6  -5  12       28.18       56.43      8.80 o 
  -5  -5  12      223.43      231.05     12.30 o 
  -4  -5  12        2.75        4.70      5.50 o 
  -3  -5  12       24.86        4.55      5.23 o 
  -2  -5  12       24.33       14.00      5.61 o 
  -1  -5  12        4.11       12.40      4.67 o 
   0  -5  12      137.32      123.92      5.48 o 
   1  -5  12       73.09      112.83      8.68 o 
   2  -5  12       86.59       81.58      9.32 o 
   3  -5  12        1.70        4.51      7.66 o 
   4  -5  12       24.72       39.75      9.96 o 
   5  -5  12        9.01        6.05     10.84 o 
   6  -5  12        6.78       11.90     12.24 o 
   7  -5  12        0.31        2.78     11.94 o 
  -8  -4  12       14.46        7.41      8.58 o 
  -7  -4  12        5.54        0.99      7.81 o 
  -6  -4  12        2.07        7.89      7.89 o 
  -5  -4  12       28.03       68.82      8.57 o 
  -4  -4  12       59.85       67.80      7.35 o 
  -3  -4  12        3.60       20.40      4.65 o 
  -2  -4  12      311.02      217.24      4.38 o 
  -1  -4  12      291.98      269.00      9.52 o 
   0  -4  12      107.43       85.08      4.70 o 
   1  -4  12      284.01      176.94     10.01 o 
   2  -4  12      436.56      327.77     13.81 o 
   3  -4  12      339.48      317.15     14.61 o 
   4  -4  12       13.37       12.66      9.49 o 
   5  -4  12        7.10       14.19      9.67 o 
   6  -4  12        0.15       12.07     12.07 o 
   7  -4  12        0.49        1.78     12.35 o 
  -8  -3  12        2.80       14.99      7.45 o 
  -7  -3  12       23.16       31.47      7.82 o 
  -6  -3  12       26.64       15.30      8.21 o 
  -5  -3  12      149.48      152.81     10.38 o 
  -4  -3  12        3.89        4.58      5.97 o 
  -3  -3  12      159.75      128.35      5.18 o 
  -2  -3  12       23.56       31.03      5.20 o 
  -1  -3  12      478.17      541.55     12.72 o 
   0  -3  12       14.19        2.65      3.52 o 
   1  -3  12      269.02      241.52     11.34 o 
   2  -3  12      585.46      643.63     17.44 o 
   3  -3  12        3.82        6.15      7.15 o 
   4  -3  12        8.08        2.06      8.12 o 
   5  -3  12        0.00        2.54      9.84 o 
   6  -3  12        7.14        0.74     10.76 o 
   7  -3  12        0.46       14.99     14.99 o 
  -8  -2  12       44.20       52.61     10.10 o 
  -7  -2  12       88.79      129.59     11.48 o 
  -6  -2  12      117.21       97.60     11.00 o 
  -5  -2  12       39.77       38.48     10.68 o 
  -4  -2  12        9.84       19.05      6.28 o 
  -3  -2  12       11.25        4.67      4.67 o 
  -2  -2  12      197.59      197.94      8.66 o 
  -1  -2  12       44.58       54.55      5.35 o 
   0  -2  12      736.01      943.65     28.52 o 
   1  -2  12      371.39      469.54     12.93 o 
   2  -2  12        0.16        0.23      7.08 o 
   3  -2  12      170.46      185.43     12.48 o 
   4  -2  12        0.98        3.05      7.89 o 
   5  -2  12       15.28        9.41      9.41 o 
   6  -2  12        8.05        6.03     10.39 o 
   7  -2  12        1.00       17.82     12.59 o 
  -8  -1  12       26.14       16.38      9.20 o 
  -7  -1  12       38.83       39.56      9.33 o 
  -6  -1  12      122.32       93.05     11.20 o 
  -5  -1  12       21.26        3.56      8.24 o 
  -4  -1  12       23.20        0.32      5.05 o 
  -3  -1  12      138.89      194.22      8.64 o 
  -2  -1  12        2.25        5.37      3.98 o 
  -1  -1  12      765.17      906.84     16.18 o 
   0  -1  12      153.66      177.03      5.71 o 
   1  -1  12      905.85      989.35     17.54 o 
   2  -1  12       73.05       60.86      8.13 o 
   3  -1  12       14.58       27.57      7.60 o 
   4  -1  12       26.18       13.87      8.85 o 
   5  -1  12       12.01        3.12     10.08 o 
   6  -1  12        6.56        5.30     10.68 o 
   7  -1  12        4.50        3.61     14.41 o 
  -8   0  12       23.29       26.27      8.93 o 
  -7   0  12       42.52       37.50      9.99 o 
  -6   0  12       12.22       25.53      8.16 o 
  -5   0  12      228.26      341.18     13.49 o 
  -4   0  12       44.44       46.46      6.33 o 
  -3   0  12      722.46      726.46      4.72 o 
  -2   0  12      180.99      242.86      9.16 o 
  -1   0  12      171.72      219.64     10.31 o 
   0   0  12      436.50      536.93     13.98 o 
   1   0  12      980.55     1191.11     20.05 o 
   2   0  12      178.63      226.88     12.09 o 
   3   0  12        6.13        5.48      7.50 o 
   4   0  12        3.66        3.57      8.72 o 
   5   0  12        2.59        3.83     10.04 o 
   6   0  12       17.67       13.74     11.56 o 
   7   0  12       16.10        8.02     14.77 o 
  -8   1  12        1.12        1.43      7.83 o 
  -7   1  12      154.01      180.35     12.53 o 
  -6   1  12      101.46       54.14      8.31 o 
  -5   1  12      688.30      779.31     19.52 o 
  -4   1  12      103.99       79.58      5.59 o 
  -3   1  12       19.55       14.36      5.01 o 
  -2   1  12     1169.27     1360.93     20.26 o 
  -1   1  12      665.45      644.14     17.88 o 
   0   1  12       78.53       57.27      4.47 o 
   1   1  12        7.54        6.82      5.94 o 
   2   1  12     1404.68     1540.04     24.72 o 
   3   1  12      116.71       80.93     10.19 o 
   4   1  12        5.64       23.81      8.75 o 
   5   1  12        0.54        9.76      9.76 o 
   6   1  12        1.84       12.08     12.08 o 
   7   1  12        0.96       13.39     13.39 o 
  -8   2  12        2.67       10.37      7.18 o 
  -7   2  12       19.24       29.26      6.87 o 
  -6   2  12        2.49       18.49      6.89 o 
  -5   2  12       98.27       83.11      8.64 o 
  -4   2  12      394.07      426.00     16.38 o 
  -3   2  12      118.04      138.87      9.00 o 
  -2   2  12      294.93      196.63      8.66 o 
  -1   2  12      126.63      135.01      6.96 o 
   0   2  12      318.88      416.33      7.97 o 
   1   2  12       47.24       38.80      7.72 o 
   2   2  12      714.89      861.27     19.98 o 
   3   2  12      233.57      281.88     13.88 o 
   4   2  12        5.80       15.77      9.12 o 
   5   2  12        6.98       11.00     11.00 o 
   6   2  12        1.34        0.73     12.51 o 
   7   2  12        2.69        5.35     12.74 o 
  -8   3  12        3.07        6.53      6.38 o 
  -7   3  12       20.70       14.78      7.95 o 
  -6   3  12       77.32       85.11      8.25 o 
  -5   3  12      115.15      100.92      9.03 o 
  -4   3  12      263.33      251.10     11.01 o 
  -3   3  12        0.06       13.04      5.13 o 
  -2   3  12       11.93        3.10      3.44 o 
  -1   3  12       79.53       74.69      3.63 o 
   0   3  12       55.43       41.76      6.28 o 
   1   3  12        5.40        1.54      6.80 o 
   2   3  12       45.93       41.80      7.56 o 
   3   3  12       58.01       99.84     10.26 o 
   4   3  12      286.52      236.29     15.68 o 
   5   3  12        0.11       11.24     11.24 o 
   6   3  12       10.22        0.80     11.09 o 
  -8   4  12       48.05       35.51      8.53 o 
  -7   4  12       98.72      113.21      9.34 o 
  -6   4  12       21.84       37.27      6.98 o 
  -5   4  12       97.06       65.63      7.36 o 
  -4   4  12      257.72      257.29     11.36 o 
  -3   4  12       12.81        2.86      5.38 o 
  -2   4  12        2.17        4.13      4.32 o 
  -1   4  12        6.70        6.21      3.71 o 
   0   4  12       38.86       59.22      4.37 o 
   1   4  12       36.67       61.33      6.93 o 
   2   4  12       58.16       47.71      8.20 o 
   3   4  12        0.05        4.63      7.17 o 
   4   4  12       26.87       35.10     11.25 o 
   5   4  12        8.31       11.91     11.91 o 
   6   4  12       18.45        0.00     12.46 o 
  -8   5  12       83.76       60.39      8.89 o 
  -7   5  12       17.42       37.80      7.64 o 
  -6   5  12       96.80      119.41      9.84 o 
  -5   5  12       29.74       21.40      7.08 o 
  -4   5  12       25.72        3.62      5.45 o 
  -3   5  12        3.42        5.96      6.29 o 
  -2   5  12       68.47       49.31      5.58 o 
  -1   5  12       70.06       81.35      6.57 o 
   0   5  12       40.98       41.05      4.71 o 
   1   5  12      358.35      376.22     13.98 o 
   2   5  12        2.83        8.93      7.39 o 
   3   5  12       48.00       31.08     10.30 o 
   4   5  12      190.96      234.89     15.91 o 
   5   5  12       36.17       36.37     11.01 o 
   6   5  12       33.36       18.95     13.68 o 
  -7   6  12        0.65       12.23      6.12 o 
  -6   6  12       15.88        7.73      6.47 o 
  -5   6  12       25.31       13.44      6.70 o 
  -4   6  12        6.67       12.91      6.73 o 
  -3   6  12        0.07        5.18      5.18 o 
  -2   6  12       53.36       75.62      7.23 o 
  -1   6  12        2.86        9.00      5.68 o 
   0   6  12       69.11      105.54     13.66 o 
   1   6  12      110.37      125.14     11.14 o 
   2   6  12        6.70        9.68      8.18 o 
   3   6  12       45.27       55.33     11.07 o 
   4   6  12       57.73       89.59     12.68 o 
   5   6  12       10.37        1.43     11.81 o 
  -7   7  12        6.87        2.63      6.63 o 
  -6   7  12        0.89        5.82      5.90 o 
  -5   7  12        0.15        1.93      5.45 o 
  -4   7  12      129.15      125.89      5.61 o 
  -3   7  12       66.79       54.35      5.49 o 
  -2   7  12        1.40        0.32      6.06 o 
  -1   7  12        1.33        2.71      6.04 o 
   0   7  12      982.72     1021.90     32.15 o 
   1   7  12        0.21        4.55      8.33 o 
   2   7  12      651.57      572.47     21.49 o 
   3   7  12      127.77      173.84     14.68 o 
   4   7  12       32.13       31.92     12.46 o 
   5   7  12       17.67       37.06     12.15 o 
  -6   8  12       21.40       24.25      6.53 o 
  -5   8  12        0.62        5.21      5.13 o 
  -4   8  12        7.56        6.78      5.67 o 
  -3   8  12       11.88        0.71      5.84 o 
  -2   8  12       39.51       35.10      5.59 o 
  -1   8  12       76.28       68.29      8.09 o 
   0   8  12       63.45       67.08      6.64 o 
   1   8  12       80.15       89.50     11.17 o 
   2   8  12       33.39       44.53     10.77 o 
   3   8  12       12.07       11.05     10.10 o 
   4   8  12        6.76        1.31     11.61 o 
  -6   9  12        1.92        3.48      5.95 o 
  -5   9  12        0.86        0.43      5.21 o 
  -4   9  12       34.81       40.48      6.80 o 
  -3   9  12        2.26        1.14      6.50 o 
  -2   9  12        3.11        3.86      5.40 o 
  -1   9  12        0.21       14.01      6.57 o 
   0   9  12        4.33        1.06      5.36 o 
   1   9  12       57.46       52.43     10.20 o 
   2   9  12        3.71        6.98      8.76 o 
   3   9  12       17.67       26.26     10.69 o 
   4   9  12        0.02       22.66      9.72 o 
  -5  10  12        0.35        6.01      5.36 o 
  -4  10  12        1.15        1.66      5.91 o 
  -3  10  12       20.69        8.15      6.72 o 
  -2  10  12       10.53       11.50      6.74 o 
  -1  10  12       25.47       15.82      8.23 o 
   0  10  12      106.72      101.90     12.83 o 
   1  10  12        0.59        6.03      8.49 o 
   2  10  12       59.48       42.86     10.48 o 
   3  10  12       11.44       27.79      9.60 o 
  -4  11  12       32.19       34.29      6.76 o 
  -3  11  12       32.47       31.96      7.83 o 
  -2  11  12       95.14       82.45     10.14 o 
  -1  11  12        0.74        6.28      5.96 o 
   0  11  12       17.73       10.71      5.26 o 
   1  11  12       12.28       14.18      8.98 o 
   2  11  12       12.10        6.40      9.42 o 
  -2  12  12        0.69        1.78      6.59 o 
  -1  12  12        1.63        1.39      7.24 o 
   0 -13  13        1.48        5.94      5.86 o 
  -3 -12  13        1.53       14.99      7.49 o 
  -2 -12  13        1.36        3.88      7.70 o 
  -1 -12  13        0.04        6.74      8.35 o 
   0 -12  13        5.68        1.78      6.32 o 
   1 -12  13        3.68        8.91      8.91 o 
   2 -12  13        4.20        6.08     10.38 o 
   3 -12  13        1.82       14.13     11.56 o 
  -4 -11  13        0.88        4.28      7.25 o 
  -3 -11  13        1.73        2.62      7.50 o 
  -2 -11  13        5.52        8.68      8.68 o 
  -1 -11  13        0.30        0.51      8.51 o 
   0 -11  13        0.07        2.97      5.83 o 
   1 -11  13        2.78        4.09      9.00 o 
   2 -11  13       22.58       10.86     11.71 o 
   3 -11  13        0.14       25.73     11.33 o 
   4 -11  13       54.98        8.82     15.59 o 
  -5 -10  13       10.58        4.74      7.17 o 
  -4 -10  13        6.02       13.28      6.54 o 
  -3 -10  13       17.57       20.17      8.33 o 
  -2 -10  13        2.73        7.26      6.55 o 
  -1 -10  13        7.49        1.93      8.71 o 
   0 -10  13       71.90       60.81     49.26 o 
   1 -10  13       81.64       83.58     12.39 o 
   2 -10  13       13.26       34.82     11.47 o 
   3 -10  13       42.11       47.77     14.53 o 
   4 -10  13       20.95        6.19     13.94 o 
  -6  -9  13        1.12        1.05      7.73 o 
  -5  -9  13       11.14       13.13      8.22 o 
  -4  -9  13        5.63       10.04      6.34 o 
  -3  -9  13        0.48        0.90      7.33 o 
  -2  -9  13        8.13        0.86      7.60 o 
  -1  -9  13      135.31       88.64      9.83 o 
   0  -9  13        2.40        0.11      5.90 o 
   1  -9  13       74.38       75.39      9.45 o 
   2  -9  13       20.63       19.53     11.70 o 
   3  -9  13       90.50      128.40     15.62 o 
   4  -9  13        4.65       19.75     13.51 o 
   5  -9  13        1.30       14.15     13.35 o 
  -6  -8  13       43.66       21.41      8.76 o 
  -5  -8  13       85.32       85.78     10.42 o 
  -4  -8  13       15.15       32.63      7.24 o 
  -3  -8  13        0.46        3.80      6.71 o 
  -2  -8  13       38.49        1.61      7.13 o 
  -1  -8  13       16.39        6.97      6.97 o 
   0  -8  13      181.39      157.58    101.32 o 
   1  -8  13        0.48        5.96      8.43 o 
   2  -8  13      125.47       92.71     12.30 o 
   3  -8  13      154.58      140.55     11.71 o 
   4  -8  13       20.09       14.50     11.37 o 
   5  -8  13        9.33       30.22     11.75 o 
  -7  -7  13        0.00       10.37      6.87 o 
  -6  -7  13       26.43       19.60      9.20 o 
  -5  -7  13       52.68       63.91      9.56 o 
  -4  -7  13       34.80       28.73      7.91 o 
  -3  -7  13        0.38        2.72      6.12 o 
  -2  -7  13       59.35       61.34      6.86 o 
  -1  -7  13      139.01      136.27      9.58 o 
   0  -7  13       12.48       30.46      4.75 o 
   1  -7  13      430.69      363.26      7.96 o 
   2  -7  13       14.02       20.88      8.72 o 
   3  -7  13        6.68       19.25      9.46 o 
   4  -7  13        6.59       16.87     12.10 o 
   5  -7  13        0.12        8.29     11.72 o 
   6  -7  13        0.69        1.71     11.66 o 
  -7  -6  13       10.11       31.82      7.58 o 
  -6  -6  13       15.86       22.09      8.24 o 
  -5  -6  13        8.00        2.58      8.57 o 
  -4  -6  13        0.76        4.67      6.43 o 
  -3  -6  13        4.01        3.95      5.61 o 
  -2  -6  13       28.51        3.37      5.82 o 
  -1  -6  13      293.23      253.28     11.10 o 
   0  -6  13      230.33      189.06      7.26 o 
   1  -6  13      146.67      172.26     11.14 o 
   2  -6  13        3.44        5.22      8.19 o 
   3  -6  13        4.58       13.31      8.73 o 
   4  -6  13       16.05        0.60     10.15 o 
   5  -6  13       13.26       30.20     11.38 o 
   6  -6  13        7.15       23.29     11.81 o 
  -7  -5  13        0.51        7.54      7.54 o 
  -6  -5  13       16.45       20.35      7.93 o 
  -5  -5  13       13.63        9.83      6.62 o 
  -4  -5  13       33.46       31.61      6.68 o 
  -3  -5  13       23.98       14.05      5.37 o 
  -2  -5  13      109.36      100.10      5.96 o 
  -1  -5  13        6.41       31.32      5.54 o 
   0  -5  13        0.42        3.65      3.65 o 
   1  -5  13       96.00       87.23      5.98 o 
   2  -5  13      202.27      255.12     13.63 o 
   3  -5  13       30.56       35.28      7.93 o 
   4  -5  13       56.73      105.16     12.43 o 
   5  -5  13       74.76       42.72     12.31 o 
   6  -5  13        3.24       20.97     11.22 o 
  -8  -4  13       20.44       21.32      8.33 o 
  -7  -4  13        9.12       19.13      7.30 o 
  -6  -4  13        6.76        5.67      7.40 o 
  -5  -4  13        0.83        5.84      6.25 o 
  -4  -4  13       20.70        5.44      5.44 o 
  -3  -4  13        2.04        9.51      4.59 o 
  -2  -4  13      412.41      481.19     13.40 o 
  -1  -4  13       35.06        3.63      5.42 o 
   0  -4  13        5.73        0.68      3.78 o 
   1  -4  13        8.26       10.31      6.11 o 
   2  -4  13      264.80      289.91     13.58 o 
   3  -4  13        8.63        5.39      8.13 o 
   4  -4  13      168.41      139.89     14.06 o 
   5  -4  13        7.01       12.64     10.21 o 
   6  -4  13        2.77        7.07     11.70 o 
   7  -4  13        3.72        1.80     13.61 o 
  -8  -3  13        3.04        5.98      6.45 o 
  -7  -3  13       15.78        6.08      7.86 o 
  -6  -3  13      150.26      153.74     11.49 o 
  -5  -3  13       58.36       32.76      7.39 o 
  -4  -3  13      274.19      259.75     12.02 o 
  -3  -3  13      174.90      139.46      4.04 o 
  -2  -3  13       52.56       26.78      5.91 o 
  -1  -3  13      239.69      311.90     10.42 o 
   0  -3  13      116.17       64.57      4.72 o 
   1  -3  13      421.94      526.04     14.76 o 
   2  -3  13       43.31       93.12      9.82 o 
   3  -3  13       66.45       71.44      9.83 o 
   4  -3  13        1.54        1.10      8.89 o 
   5  -3  13        7.97       22.86      8.74 o 
   6  -3  13        1.04        2.36     11.50 o 
   7  -3  13        5.26       19.72     12.21 o 
  -8  -2  13       67.35       60.08      9.22 o 
  -7  -2  13      141.21      128.80     11.69 o 
  -6  -2  13      160.17      188.38     12.42 o 
  -5  -2  13     1304.44     1447.61     25.21 o 
  -4  -2  13      287.83      233.39      5.02 o 
  -3  -2  13       27.32       29.52      6.08 o 
  -2  -2  13      134.19      203.53      8.90 o 
  -1  -2  13        2.31        1.32      4.15 o 
   0  -2  13       79.81       33.42      4.20 o 
   1  -2  13       35.60       27.48      7.63 o 
   2  -2  13      244.04      225.67     12.06 o 
   3  -2  13       68.58       70.13      9.39 o 
   4  -2  13       35.82       32.61     10.57 o 
   5  -2  13        7.59       11.04      9.87 o 
   6  -2  13        7.98        3.85     11.38 o 
   7  -2  13        7.04       15.44     15.44 o 
  -8  -1  13       17.34       41.22      8.56 o 
  -7  -1  13       48.99       65.56     10.05 o 
  -6  -1  13      401.86      425.16     16.65 o 
  -5  -1  13     1031.21     1181.89     23.01 o 
  -4  -1  13       51.06       38.78      7.24 o 
  -3  -1  13      653.94      544.11      5.16 o 
  -2  -1  13       26.21       26.48      6.07 o 
  -1  -1  13        0.01       12.75     12.75 o 
   0  -1  13        7.48        6.90      3.64 o 
   1  -1  13      156.46      202.82     10.75 o 
   2  -1  13        9.63        7.33      7.33 o 
   3  -1  13       30.62       24.31      7.99 o 
   4  -1  13       77.88       76.70     10.92 o 
   5  -1  13        6.83       19.46     10.43 o 
   6  -1  13        5.45       13.20     11.40 o 
   7  -1  13       10.89       20.71     15.05 o 
  -8   0  13       29.69       51.33      8.55 o 
  -7   0  13        0.09       11.86      7.07 o 
  -6   0  13       71.94       63.94      8.52 o 
  -5   0  13       46.57       11.02      6.28 o 
  -4   0  13        5.70       16.91      5.41 o 
  -3   0  13        0.27        0.32      4.75 o 
  -2   0  13       31.08        1.93      4.27 o 
  -1   0  13      287.03      246.11     12.97 o 
   0   0  13        0.17        6.74      6.74 o 
   1   0  13        0.46       11.01     11.01 o 
   2   0  13      126.08      113.11     10.79 o 
   3   0  13       34.10       50.94      8.63 o 
   4   0  13       32.05       40.32     10.06 o 
   5   0  13       77.79       79.69     13.06 o 
   6   0  13       34.21       30.40     14.14 o 
   7   0  13        7.62       32.49     13.65 o 
  -8   1  13       24.77        6.02      7.95 o 
  -7   1  13       64.58       63.61      9.48 o 
  -6   1  13        0.12        1.58      6.08 o 
  -5   1  13        1.67       15.94      6.86 o 
  -4   1  13       60.17       75.82      8.24 o 
  -3   1  13      133.76       88.94      4.79 o 
  -2   1  13        0.03        5.46      5.46 o 
  -1   1  13      174.49      138.59      8.92 o 
   0   1  13      149.67      122.93      6.04 o 
   1   1  13       21.35       17.06      6.78 o 
   2   1  13      149.21      168.09     12.11 o 
   3   1  13        5.87        3.56      7.34 o 
   4   1  13      293.19      233.46     15.02 o 
   5   1  13       21.78       30.87     12.07 o 
   6   1  13        7.52        9.36     11.54 o 
  -8   2  13       18.95       23.72      8.01 o 
  -7   2  13        2.57       15.42      6.38 o 
  -6   2  13        2.98        1.16      6.35 o 
  -5   2  13        2.12        0.00      6.79 o 
  -4   2  13       64.31       54.82      4.88 o 
  -3   2  13       16.42       33.71      6.09 o 
  -2   2  13        0.66        2.23      4.47 o 
  -1   2  13       53.27       43.80      5.49 o 
   0   2  13        2.58        0.97      4.23 o 
   1   2  13      342.78      463.97     13.43 o 
   2   2  13        0.46        5.52      7.02 o 
   3   2  13        8.01        8.16      8.55 o 
   4   2  13        6.19       14.81      9.08 o 
   5   2  13       44.30       43.82     11.49 o 
   6   2  13        2.30        3.16     11.64 o 
  -8   3  13        3.04        7.64      6.88 o 
  -7   3  13        1.40       13.19      6.35 o 
  -6   3  13        0.05        6.29      6.29 o 
  -5   3  13        9.47        3.91      6.33 o 
  -4   3  13        6.22        5.18      5.18 o 
  -3   3  13      130.26       86.01      7.01 o 
  -2   3  13       27.22       17.99      4.44 o 
  -1   3  13      149.07      204.47      8.50 o 
   0   3  13       14.60       24.92      4.19 o 
   1   3  13      566.60      624.60     15.78 o 
   2   3  13        0.13        6.85      6.85 o 
   3   3  13        1.60        2.81      6.71 o 
   4   3  13       11.08       21.34     10.14 o 
   5   3  13        5.29       20.20     10.51 o 
   6   3  13        6.81        4.69     11.55 o 
  -8   4  13        6.10       11.53      7.50 o 
  -7   4  13       23.82       17.35      7.69 o 
  -6   4  13        0.02        7.07      5.91 o 
  -5   4  13      166.23      197.97     10.84 o 
  -4   4  13        1.42        7.54      5.74 o 
  -3   4  13       47.32       52.76      5.55 o 
  -2   4  13        9.63        5.06      5.06 o 
  -1   4  13        6.64        3.54      5.02 o 
   0   4  13        0.03        2.82      3.27 o 
   1   4  13       20.19       12.17      6.26 o 
   2   4  13      358.79      389.29     14.81 o 
   3   4  13        2.64        0.97      7.32 o 
   4   4  13       19.50        5.82     10.46 o 
   5   4  13        2.78        2.78     11.43 o 
   6   4  13        1.63       18.18     11.10 o 
  -7   5  13       18.55       17.76      7.17 o 
  -6   5  13        0.18        0.80      6.39 o 
  -5   5  13        3.62        1.46      5.95 o 
  -4   5  13        3.12       12.33      6.19 o 
  -3   5  13       10.28       24.81      5.54 o 
  -2   5  13        5.22        0.27      4.44 o 
  -1   5  13       57.57       76.51      6.66 o 
   0   5  13      177.78      197.80      7.11 o 
   1   5  13      197.81      224.49     12.58 o 
   2   5  13       12.81       16.77      8.28 o 
   3   5  13       28.17       32.69      9.32 o 
   4   5  13       23.49       37.68     12.38 o 
   5   5  13       20.85        5.61     12.14 o 
  -7   6  13        0.02        2.98      6.72 o 
  -6   6  13       26.58        5.19      6.61 o 
  -5   6  13       68.97       70.34      8.48 o 
  -4   6  13        1.17        6.32      6.32 o 
  -3   6  13       27.04       25.67      6.42 o 
  -2   6  13      126.20      121.71      8.35 o 
  -1   6  13      228.96      214.63      5.24 o 
   0   6  13        0.08        4.34      5.73 o 
   1   6  13       20.79       20.17      9.50 o 
   2   6  13        0.77       14.35      9.22 o 
   3   6  13        0.64        1.06      9.07 o 
   4   6  13       71.48       98.14     12.67 o 
   5   6  13        2.24        2.89     11.70 o 
  -7   7  13        1.22        0.43      5.97 o 
  -6   7  13        6.25        3.27      5.20 o 
  -5   7  13        7.71        8.04      5.32 o 
  -4   7  13       41.33       24.70      6.11 o 
  -3   7  13       19.43       38.68      6.75 o 
  -2   7  13       80.01       71.07      5.56 o 
  -1   7  13       95.48       69.47      5.19 o 
   0   7  13       43.70       41.63      9.32 o 
   1   7  13       54.25       73.24      9.64 o 
   2   7  13      136.55      161.75     13.59 o 
   3   7  13        6.21        3.33     10.58 o 
   4   7  13       18.72       47.65     11.44 o 
   5   7  13        4.05        3.65     12.07 o 
  -6   8  13       10.22       12.81      5.63 o 
  -5   8  13        9.30        9.83      6.34 o 
  -4   8  13       32.50       15.73      6.00 o 
  -3   8  13        7.88        0.72      6.01 o 
  -2   8  13       78.25       98.47      8.33 o 
  -1   8  13       10.78       17.82      6.01 o 
   0   8  13        1.69        1.03      4.41 o 
   1   8  13       17.89       16.86      8.40 o 
   2   8  13       60.24       82.50     10.96 o 
   3   8  13       44.31       56.57     11.24 o 
   4   8  13       46.92       53.78     11.69 o 
  -5   9  13        0.52        2.41      5.41 o 
  -4   9  13        0.13        5.41      5.41 o 
  -3   9  13        4.95        6.08      5.58 o 
  -2   9  13      103.72      124.12      9.64 o 
  -1   9  13       45.74       43.87      5.58 o 
   0   9  13        0.07        3.86      4.42 o 
   1   9  13        0.18        0.46      7.45 o 
   2   9  13       33.82       31.42     10.27 o 
   3   9  13       33.05       32.09     10.04 o 
  -5  10  13        1.56        3.73      5.20 o 
  -4  10  13       26.59       36.38      6.50 o 
  -3  10  13        2.58        5.97      5.65 o 
  -2  10  13        1.11        8.48      5.09 o 
  -1  10  13       32.84        9.22      5.95 o 
   0  10  13       18.72       14.31     14.14 o 
   1  10  13        4.35        4.42      7.48 o 
   2  10  13       12.59       19.35      8.23 o 
  -3  11  13        1.64        0.81      5.69 o 
  -2  11  13        0.00       10.47      6.75 o 
  -1  11  13        7.24        6.64      6.64 o 
   0  11  13       32.25       34.72      6.14 o 
   1  11  13        3.60       26.45      7.95 o 
  -2 -12  14        2.07        3.79      7.82 o 
  -1 -12  14        9.82        2.79      7.53 o 
   0 -12  14       13.79        8.10     14.69 o 
   1 -12  14       11.27       11.05      9.13 o 
   2 -12  14        2.02        2.03     10.27 o 
  -4 -11  14        0.00        5.23      6.38 o 
  -3 -11  14        9.72        7.22      6.82 o 
  -2 -11  14       10.42        8.33      8.33 o 
  -1 -11  14       12.71       10.93      7.28 o 
   0 -11  14       10.60        5.19     10.87 o 
   1 -11  14        6.71       12.83      8.18 o 
   2 -11  14        4.88       14.09     10.48 o 
   3 -11  14        5.44       18.57     12.09 o 
  -5 -10  14        4.59        2.56      7.17 o 
  -4 -10  14        0.58        0.49      6.69 o 
  -3 -10  14        1.77        3.39      6.63 o 
  -2 -10  14       18.09       22.53      8.77 o 
  -1 -10  14       27.71       38.74      8.40 o 
   0 -10  14       13.75       11.26      5.35 o 
   1 -10  14        0.09        4.35      8.69 o 
   2 -10  14        1.08        7.88     10.91 o 
   3 -10  14        0.46       11.88     11.88 o 
   4 -10  14       64.41       24.05     14.48 o 
  -5  -9  14        0.01        4.45      6.88 o 
  -4  -9  14        1.72        3.32      7.14 o 
  -3  -9  14       17.35        8.60      6.36 o 
  -2  -9  14        4.04        5.74      8.15 o 
  -1  -9  14       32.64        3.14      6.32 o 
   0  -9  14       42.04       48.23      7.91 o 
   1  -9  14       58.94       53.59      9.98 o 
   2  -9  14        0.05        2.85     10.00 o 
   3  -9  14       65.73       34.22     14.53 o 
   4  -9  14       12.35       21.46     12.86 o 
   5  -9  14        0.92       21.80     12.87 o 
  -6  -8  14       31.07       30.18      9.33 o 
  -5  -8  14       55.54       39.99      8.51 o 
  -4  -8  14        1.69        7.79      7.79 o 
  -3  -8  14       30.27        2.54      6.46 o 
  -2  -8  14      227.54      206.30      7.08 o 
  -1  -8  14        8.91        6.93      6.46 o 
   0  -8  14       27.44       32.73      6.03 o 
   1  -8  14       51.03       56.01     10.21 o 
   2  -8  14       46.38       48.46     10.30 o 
   3  -8  14       40.97       32.21     13.14 o 
   4  -8  14        7.05       19.04     11.80 o 
   5  -8  14       15.37        1.64     13.47 o 
  -6  -7  14       29.90       49.72      8.95 o 
  -5  -7  14        1.94       12.08      6.72 o 
  -4  -7  14       37.07       66.28      9.16 o 
  -3  -7  14       75.40       62.34      6.13 o 
  -2  -7  14        2.57        1.89      6.49 o 
  -1  -7  14       35.61       31.53      7.33 o 
   0  -7  14        6.82        2.07      8.00 o 
   1  -7  14        6.53        6.47      9.03 o 
   2  -7  14       31.41        6.87      8.92 o 
   3  -7  14       14.97       47.21     10.68 o 
   4  -7  14       39.88       43.24     12.25 o 
   5  -7  14        2.11       11.76     11.76 o 
   6  -7  14       14.67       16.50     12.94 o 
  -7  -6  14       14.12        6.82      8.22 o 
  -6  -6  14       73.90       63.68     10.48 o 
  -5  -6  14       71.15       96.55     10.53 o 
  -4  -6  14       41.79       35.41      7.57 o 
  -3  -6  14        2.93        4.38      6.90 o 
  -2  -6  14        0.00        5.86      6.17 o 
  -1  -6  14       14.33        2.05      5.75 o 
   0  -6  14       33.03       25.27      4.95 o 
   1  -6  14        0.02        8.37      6.79 o 
   2  -6  14        1.72        0.00      7.79 o 
   3  -6  14       58.18       85.20     10.94 o 
   4  -6  14        1.62       13.23      9.77 o 
   5  -6  14        6.59       22.84     10.53 o 
   6  -6  14        0.00        3.40     12.72 o 
  -7  -5  14        0.31        3.33      7.12 o 
  -6  -5  14        2.15        7.60      7.60 o 
  -5  -5  14        2.21        2.44      7.11 o 
  -4  -5  14        1.75        1.51      6.18 o 
  -3  -5  14        0.05        0.70      5.29 o 
  -2  -5  14       55.61       78.49      7.74 o 
  -1  -5  14       44.66       12.52      5.00 o 
   0  -5  14      110.59      126.57      6.56 o 
   1  -5  14        0.22        4.08      6.97 o 
   2  -5  14       36.34       15.73      7.70 o 
   3  -5  14      108.23      127.06     11.96 o 
   4  -5  14       47.00       30.49     11.76 o 
   5  -5  14       24.81       17.67     11.14 o 
   6  -5  14        2.98        8.21     12.09 o 
  -7  -4  14        2.75        8.86      5.97 o 
  -6  -4  14       21.72       22.86      7.74 o 
  -5  -4  14       22.61       26.36      7.72 o 
  -4  -4  14        0.54        3.22      5.14 o 
  -3  -4  14       31.59        3.29      4.85 o 
  -2  -4  14       23.24       11.06      5.20 o 
  -1  -4  14      192.11      192.60      9.38 o 
   0  -4  14       99.27       67.72      5.05 o 
   1  -4  14       43.05       66.58      8.21 o 
   2  -4  14      206.01      226.02     13.14 o 
   3  -4  14        0.05       15.21      7.41 o 
   4  -4  14      275.52      248.06     17.62 o 
   5  -4  14       33.91       25.37     12.00 o 
   6  -4  14        0.02       12.01     12.01 o 
  -8  -3  14        2.09        7.17      7.00 o 
  -7  -3  14        3.02        1.35      6.37 o 
  -6  -3  14        5.31       12.59      7.81 o 
  -5  -3  14      105.09       84.28      8.76 o 
  -4  -3  14       19.34        6.80      6.80 o 
  -3  -3  14        3.03        1.28      5.44 o 
  -2  -3  14        0.16        5.21      5.21 o 
  -1  -3  14        1.74        4.87      4.62 o 
   0  -3  14      261.37      332.57      8.10 o 
   1  -3  14        6.54        4.96      6.86 o 
   2  -3  14        9.74        4.52      8.21 o 
   3  -3  14       19.19       13.83      8.30 o 
   4  -3  14        9.99       26.93      9.34 o 
   5  -3  14       14.99        8.71      9.92 o 
   6  -3  14        3.07        8.72     10.77 o 
  -8  -2  14        4.87        6.49      6.49 o 
  -7  -2  14       13.12       20.49      7.49 o 
  -6  -2  14        7.52       13.10      7.31 o 
  -5  -2  14        7.67        8.35      8.35 o 
  -4  -2  14      114.94      136.87      9.71 o 
  -3  -2  14      227.16      226.03     11.44 o 
  -2  -2  14        3.20        2.33      5.05 o 
  -1  -2  14        3.06        4.90      4.90 o 
   0  -2  14       21.30        2.57      3.58 o 
   1  -2  14      260.02      285.37     11.64 o 
   2  -2  14      200.12      168.51     12.26 o 
   3  -2  14        2.08        7.81      7.81 o 
   4  -2  14        1.72        1.08      9.31 o 
   5  -2  14       44.20       53.45     11.25 o 
   6  -2  14        1.09       11.92     11.92 o 
  -8  -1  14       14.77       25.00      8.00 o 
  -7  -1  14        1.10        3.49      6.73 o 
  -6  -1  14        0.15        6.43      7.99 o 
  -5  -1  14       16.65        8.36      5.49 o 
  -4  -1  14        9.78       12.54      7.72 o 
  -3  -1  14       62.05       63.91      8.45 o 
  -2  -1  14       68.94      125.50      9.12 o 
  -1  -1  14      224.77      285.93     10.69 o 
   0  -1  14       86.08       41.90      5.16 o 
   1  -1  14      130.92      148.77      9.72 o 
   2  -1  14       74.84       48.74      9.10 o 
   3  -1  14       74.83       66.98      9.15 o 
   4  -1  14       19.18        8.40     10.29 o 
   5  -1  14        0.36       10.04     10.43 o 
   6  -1  14        1.50       23.67     10.04 o 
  -8   0  14        5.76        4.56      7.21 o 
  -7   0  14      111.00      101.53     10.84 o 
  -6   0  14       18.14       32.05      8.14 o 
  -5   0  14      206.39      266.48     13.06 o 
  -4   0  14        0.35        3.60      6.00 o 
  -3   0  14      602.65      598.83      6.20 o 
  -2   0  14       32.02       43.48      5.73 o 
  -1   0  14       24.98        8.45      8.45 o 
   0   0  14      561.94      578.38     21.57 o 
   1   0  14      550.47      597.92     18.12 o 
   2   0  14      105.56      132.03     10.69 o 
   3   0  14       19.26       23.79      8.22 o 
   4   0  14       14.16        2.23      9.67 o 
   5   0  14        0.07       13.45      9.40 o 
   6   0  14        1.49        6.35     11.90 o 
  -8   1  14       20.22       27.29      7.83 o 
  -7   1  14        6.16        6.36      6.76 o 
  -6   1  14        0.33        1.98      6.00 o 
  -5   1  14       14.33        3.60      7.04 o 
  -4   1  14      220.16      209.32      6.20 o 
  -3   1  14      231.64      223.68     10.38 o 
  -2   1  14        0.79        1.46      4.51 o 
  -1   1  14       36.04       58.95      6.51 o 
   0   1  14      526.93      487.89      9.48 o 
   1   1  14      307.43      369.78     13.21 o 
   2   1  14       44.11       29.14      8.21 o 
   3   1  14       39.89       28.19      8.53 o 
   4   1  14        0.61        7.35      9.50 o 
   5   1  14       19.54       13.54     10.51 o 
   6   1  14        0.22        1.56     12.14 o 
  -8   2  14        3.11        1.31      6.16 o 
  -7   2  14        1.22        8.82      5.37 o 
  -6   2  14       18.82       51.12      7.64 o 
  -5   2  14        8.95        4.29      5.30 o 
  -4   2  14       21.56       18.17      6.23 o 
  -3   2  14       85.91      145.51      8.31 o 
  -2   2  14      223.98      254.13     10.31 o 
  -1   2  14        9.01       19.78      4.37 o 
   0   2  14       38.58       45.45      4.25 o 
   1   2  14       10.03        4.39      6.30 o 
   2   2  14        1.49        0.41      6.69 o 
   3   2  14        9.97        7.17      7.75 o 
   4   2  14      107.71       99.18     12.69 o 
   5   2  14       49.08       48.44     13.17 o 
   6   2  14        0.00        7.14     10.74 o 
  -8   3  14        4.06        9.96      6.68 o 
  -7   3  14        3.53       13.71      7.12 o 
  -6   3  14        7.14       10.15      6.22 o 
  -5   3  14      147.05      133.70      5.63 o 
  -4   3  14      232.97      194.29      4.97 o 
  -3   3  14       59.04       31.73      5.70 o 
  -2   3  14        6.06       10.67      4.88 o 
  -1   3  14       34.38       34.45      5.28 o 
   0   3  14        2.53        3.00      3.22 o 
   1   3  14        0.01        2.32      5.79 o 
   2   3  14        8.43       13.02      7.51 o 
   3   3  14        5.25        3.92      7.08 o 
   4   3  14       13.00       19.26      9.84 o 
   5   3  14       24.62       18.63     11.51 o 
   6   3  14       24.21       19.13     11.68 o 
  -7   4  14       10.93        3.72      5.97 o 
  -6   4  14      189.51      154.98     11.09 o 
  -5   4  14       11.12        7.62      6.39 o 
  -4   4  14        0.01        2.01      5.24 o 
  -3   4  14        0.70        3.41      4.55 o 
  -2   4  14       72.67      109.86      7.36 o 
  -1   4  14       31.63       35.27      5.90 o 
   0   4  14        5.59       15.11      3.82 o 
   1   4  14      230.56      238.28     11.64 o 
   2   4  14       62.45       54.80      9.07 o 
   3   4  14       22.24       22.96      9.18 o 
   4   4  14       20.50       10.18     10.46 o 
   5   4  14        1.32        7.66     10.91 o 
  -7   5  14        0.64        7.41      6.22 o 
  -6   5  14       17.02       17.96      6.46 o 
  -5   5  14        0.74        5.83      5.48 o 
  -4   5  14       89.79       98.15      5.15 o 
  -3   5  14       25.15       35.67      6.00 o 
  -2   5  14        8.16       34.06      5.33 o 
  -1   5  14       12.32        1.53      4.80 o 
   0   5  14      109.04      138.26      6.34 o 
   1   5  14       25.18       14.76      7.85 o 
   2   5  14       93.79      122.01     11.44 o 
   3   5  14      113.07      119.42     12.52 o 
   4   5  14        6.54        5.50     10.48 o 
   5   5  14        1.35        7.76     10.10 o 
  -7   6  14       26.87       35.20      7.06 o 
  -6   6  14        0.73        6.69      6.24 o 
  -5   6  14        4.42       12.96      5.20 o 
  -4   6  14       17.62        4.51      5.82 o 
  -3   6  14        6.44        5.41      5.41 o 
  -2   6  14      170.81      143.04      5.54 o 
  -1   6  14       55.79       54.46      7.46 o 
   0   6  14        1.75       10.64      4.09 o 
   1   6  14      442.57      532.11     17.66 o 
   2   6  14      176.74      160.64     13.32 o 
   3   6  14       26.49        4.30     11.79 o 
   4   6  14       46.38       33.41     13.09 o 
   5   6  14        0.00        7.16     10.92 o 
  -6   7  14        1.44        3.57      5.30 o 
  -5   7  14        7.51        0.36      5.01 o 
  -4   7  14        9.83        4.65      5.19 o 
  -3   7  14        2.56        5.79      5.79 o 
  -2   7  14      134.63      120.48      8.74 o 
  -1   7  14       55.83       45.02      6.82 o 
   0   7  14       34.23       26.75      5.08 o 
   1   7  14        0.03        7.69      7.69 o 
   2   7  14       59.01       62.75     10.62 o 
   3   7  14        0.25        2.78      9.26 o 
   4   7  14       34.65       29.75     11.48 o 
  -6   8  14        0.33        0.00      5.46 o 
  -5   8  14        5.82        3.46      6.17 o 
  -4   8  14       11.11       21.49      5.34 o 
  -3   8  14       10.15       15.43      5.36 o 
  -2   8  14       31.63        1.80      5.25 o 
  -1   8  14        6.67        2.22      5.53 o 
   0   8  14        7.41       11.11      4.74 o 
   1   8  14       61.72       66.63      8.87 o 
   2   8  14       71.19       88.57     11.54 o 
   3   8  14        6.60        6.98     10.35 o 
   4   8  14       20.40        9.20     11.18 o 
  -5   9  14        0.07        0.78      4.92 o 
  -4   9  14        0.29        0.77      4.91 o 
  -3   9  14        0.00        4.50      4.61 o 
  -2   9  14       28.15        6.18      6.18 o 
  -1   9  14        1.51        5.86      5.86 o 
   0   9  14        0.25        3.56      4.49 o 
   1   9  14       15.88       29.62      7.56 o 
   2   9  14       83.89       76.52     11.72 o 
   3   9  14       57.77       29.19     11.11 o 
  -4  10  14        3.55        4.71      5.26 o 
  -3  10  14        9.46       10.88      4.91 o 
  -2  10  14        0.68        5.87      5.87 o 
  -1  10  14        0.92        2.86      6.79 o 
   0  10  14        1.26        1.24      4.57 o 
   1  10  14        2.29        4.82      7.39 o 
   2  10  14        0.46        7.01      8.87 o 
  -2  11  14       54.53       74.26      8.31 o 
  -1  11  14       22.44       34.86      6.73 o 
   0  11  14        0.02        2.66      4.71 o 
  -1 -12  15        4.99        8.66      7.25 o 
   0 -12  15        0.44        9.88      5.36 o 
   1 -12  15        1.50        3.05      8.28 o 
  -3 -11  15        0.41        3.53      7.11 o 
  -2 -11  15        0.76        7.67      7.67 o 
  -1 -11  15       21.82        1.02      7.95 o 
   0 -11  15        5.66        5.46      5.72 o 
   1 -11  15        0.69        2.91      8.52 o 
   2 -11  15       11.71        1.29     10.68 o 
   3 -11  15       49.39       53.49     12.53 o 
  -4 -10  15        2.37        1.94      6.33 o 
  -3 -10  15        2.34        6.20      6.20 o 
  -2 -10  15        3.68        9.47      7.28 o 
  -1 -10  15       68.93       65.14      9.07 o 
   0 -10  15        0.01        0.99      7.80 o 
   1 -10  15        2.68       11.49      8.18 o 
   2 -10  15        4.74        6.11     10.02 o 
   3 -10  15        2.66        6.21     11.96 o 
   4 -10  15       51.70       11.64     15.23 o 
  -5  -9  15        8.16       20.10      6.53 o 
  -4  -9  15       15.05        0.94      6.78 o 
  -3  -9  15       17.34        6.26      6.99 o 
  -2  -9  15        0.05        3.55      6.59 o 
  -1  -9  15        0.03        4.46      7.62 o 
   0  -9  15       24.70       27.71      6.14 o 
   1  -9  15        9.47        4.59      7.98 o 
   2  -9  15       19.62       32.06     10.56 o 
   3  -9  15        7.35       11.80     10.99 o 
   4  -9  15        0.88        5.26     13.47 o 
  -6  -8  15        0.15       10.03      6.58 o 
  -5  -8  15        0.92        7.69      7.69 o 
  -4  -8  15        5.86       19.77      5.96 o 
  -3  -8  15        3.92       12.18      6.97 o 
  -2  -8  15        0.15        2.44      7.21 o 
  -1  -8  15       17.82       11.07      5.38 o 
   0  -8  15        3.44        2.32      5.23 o 
   1  -8  15        1.82        0.93      7.59 o 
   2  -8  15        7.11       10.76      9.25 o 
   3  -8  15       46.28       67.03     13.01 o 
   4  -8  15       22.60       31.55     13.31 o 
   5  -8  15        1.61       13.05     12.22 o 
  -6  -7  15        5.97       13.94      6.84 o 
  -5  -7  15        0.90       10.62      6.50 o 
  -4  -7  15        0.31        5.42      7.64 o 
  -3  -7  15       35.39        1.95      6.20 o 
  -2  -7  15        1.99        4.94      7.46 o 
  -1  -7  15        9.02        0.76      6.16 o 
   0  -7  15       10.06       25.58      8.73 o 
   1  -7  15       20.29        0.86      6.78 o 
   2  -7  15        0.13        3.00      8.57 o 
   3  -7  15       19.40       37.48     10.32 o 
   4  -7  15        0.31        2.69     11.26 o 
   5  -7  15        0.57        9.38     11.81 o 
  -6  -6  15       45.71       37.48      8.65 o 
  -5  -6  15       30.85       52.19      7.95 o 
  -4  -6  15        0.10        3.19      6.62 o 
  -3  -6  15      245.92      198.75      7.03 o 
  -2  -6  15       21.62        0.34      5.35 o 
  -1  -6  15        7.15       24.06      6.47 o 
   0  -6  15      135.53      137.74      7.08 o 
   1  -6  15       27.03       21.69      8.09 o 
   2  -6  15        0.81        0.93      7.98 o 
   3  -6  15        9.21        4.98      9.89 o 
   4  -6  15        4.89        4.54     10.47 o 
   5  -6  15        1.50       13.51     10.57 o 
  -7  -5  15        1.35        6.34      6.34 o 
  -6  -5  15        6.55        1.75      7.32 o 
  -5  -5  15       14.50       27.78      7.30 o 
  -4  -5  15        0.65        7.19      5.35 o 
  -3  -5  15       13.39       10.25      5.88 o 
  -2  -5  15       25.55       15.09      5.99 o 
  -1  -5  15        4.53        7.82      5.75 o 
   0  -5  15        0.09        2.20      4.85 o 
   1  -5  15      343.89      290.23     13.77 o 
   2  -5  15        0.96        3.12      7.51 o 
   3  -5  15       36.16       35.03      9.94 o 
   4  -5  15       41.45       46.47     10.79 o 
   5  -5  15       17.76       10.87     10.72 o 
   6  -5  15        5.58        0.84     11.91 o 
  -7  -4  15        2.36        3.61      6.33 o 
  -6  -4  15        4.30        7.01      7.01 o 
  -5  -4  15       54.81       73.84      8.96 o 
  -4  -4  15        4.05        5.12      5.75 o 
  -3  -4  15        1.49        1.04      5.08 o 
  -2  -4  15       37.14       29.37      6.20 o 
  -1  -4  15       14.35       46.27      6.59 o 
   0  -4  15      394.86      379.00      9.52 o 
   1  -4  15        8.25       12.28      7.35 o 
   2  -4  15       20.57       15.11      7.92 o 
   3  -4  15       54.81       29.97      9.63 o 
   4  -4  15       36.75       22.07     11.82 o 
   5  -4  15        0.15        1.41     10.21 o 
   6  -4  15        0.24       10.55     11.92 o 
  -7  -3  15        3.82        1.33      5.80 o 
  -6  -3  15      174.23      178.82     11.36 o 
  -5  -3  15      193.50      265.20     13.23 o 
  -4  -3  15        0.20        1.41      5.38 o 
  -3  -3  15       44.00       38.08      4.97 o 
  -2  -3  15      328.52      358.26     12.58 o 
  -1  -3  15      175.30      152.83      8.98 o 
   0  -3  15       14.85       12.14     14.01 o 
   1  -3  15      377.11      429.24     14.66 o 
   2  -3  15        6.90        2.41      7.66 o 
   3  -3  15       28.26       28.12      9.70 o 
   4  -3  15        0.07        6.41      9.94 o 
   5  -3  15       35.36       48.30     12.27 o 
   6  -3  15        7.11        5.59     11.41 o 
  -7  -2  15       18.22       32.27      7.20 o 
  -6  -2  15       33.63       32.94      8.55 o 
  -5  -2  15       29.16       20.19      7.47 o 
  -4  -2  15      323.54      257.37      5.41 o 
  -3  -2  15      919.16      998.12     20.67 o 
  -2  -2  15        3.31        4.01      5.80 o 
  -1  -2  15       25.05       13.92     13.92 o 
   0  -2  15       12.80        5.63      4.55 o 
   1  -2  15       10.30        1.34      6.79 o 
   2  -2  15        0.41        8.40      8.40 o 
   3  -2  15      118.16      122.22     12.23 o 
   4  -2  15       62.07       76.36     11.32 o 
   5  -2  15       31.31       19.83     11.10 o 
   6  -2  15       20.30       31.13     13.06 o 
  -8  -1  15       41.01       20.07      7.78 o 
  -7  -1  15        8.65        6.41      7.07 o 
  -6  -1  15       15.51       13.20      6.51 o 
  -5  -1  15        2.58        5.52      6.75 o 
  -4  -1  15      416.88      488.61     15.59 o 
  -3  -1  15      774.38      771.24      6.30 o 
  -2  -1  15       75.53       73.56     10.05 o 
  -1  -1  15        1.49       12.54     12.54 o 
   0  -1  15        1.51        6.14      6.14 o 
   1  -1  15        5.77        2.64      7.28 o 
   2  -1  15      105.23       69.24     10.56 o 
   3  -1  15        0.63        3.92      8.57 o 
   4  -1  15       95.62       95.45     11.83 o 
   5  -1  15       16.93       19.18     10.44 o 
   6  -1  15        5.24        0.78     12.78 o 
  -8   0  15        0.86        4.39      6.19 o 
  -7   0  15       66.44       74.23      8.55 o 
  -6   0  15       75.95       83.90      9.54 o 
  -5   0  15      420.96      325.14      5.56 o 
  -4   0  15       44.70       41.35      7.11 o 
  -3   0  15        2.81        7.07      7.07 o 
  -2   0  15        1.71        4.94      5.53 o 
  -1   0  15        0.34        7.17      7.17 o 
   0   0  15      329.08      431.60     22.10 o 
   1   0  15      308.31      400.20     17.20 o 
   2   0  15       20.65       26.58      7.98 o 
   3   0  15       43.94       60.58     10.72 o 
   4   0  15      135.90      119.77     12.90 o 
   5   0  15        8.55        5.50     10.34 o 
   6   0  15        0.11       12.80     11.87 o 
  -8   1  15       18.03       27.59      6.97 o 
  -7   1  15        3.29       10.82      6.14 o 
  -6   1  15       12.46        7.82      6.56 o 
  -5   1  15      258.06      279.31     12.63 o 
  -4   1  15        0.02        5.46      5.46 o 
  -3   1  15        5.29        1.28      4.71 o 
  -2   1  15       50.25       56.62      6.13 o 
  -1   1  15       25.12       18.45      5.46 o 
   0   1  15       15.28        5.69      4.44 o 
   1   1  15       24.39       22.29      6.85 o 
   2   1  15       71.84       50.38      9.06 o 
   3   1  15       31.16       61.87     10.71 o 
   4   1  15       45.63       51.66     10.43 o 
   5   1  15        2.54        7.66     10.89 o 
   6   1  15       30.33       16.10     13.08 o 
  -7   2  15        1.21        5.74      5.36 o 
  -6   2  15       66.65       91.84      9.03 o 
  -5   2  15       50.41       10.48      6.13 o 
  -4   2  15        9.60       16.89      5.69 o 
  -3   2  15       42.77       66.04      6.69 o 
  -2   2  15      139.43      199.25     10.10 o 
  -1   2  15       40.74       40.29      5.64 o 
   0   2  15      162.74      160.31      6.07 o 
   1   2  15       47.40       64.45      7.62 o 
   2   2  15       47.58       41.58      7.51 o 
   3   2  15       53.24       68.98      9.94 o 
   4   2  15       44.46       13.70     11.41 o 
   5   2  15       31.01       13.98     11.88 o 
   6   2  15       28.08       20.84     13.37 o 
  -7   3  15        4.08        8.91      5.94 o 
  -6   3  15        9.94        8.09      6.00 o 
  -5   3  15       51.59       47.21      5.52 o 
  -4   3  15       25.58       44.44      6.63 o 
  -3   3  15       16.65        7.70      4.96 o 
  -2   3  15        0.28        1.52      4.15 o 
  -1   3  15      147.22      138.60      8.55 o 
   0   3  15       40.35       48.76      4.33 o 
   1   3  15      170.18      200.51     10.94 o 
   2   3  15       21.01       29.94      7.70 o 
   3   3  15        3.47        7.15      8.04 o 
   4   3  15       19.79       58.06     10.05 o 
   5   3  15        9.91        1.41     11.24 o 
  -7   4  15        1.04        4.44      5.49 o 
  -6   4  15       20.61       15.42      7.09 o 
  -5   4  15       20.54       25.79      6.90 o 
  -4   4  15       55.38       49.02      5.47 o 
  -3   4  15      136.84      134.29      8.73 o 
  -2   4  15        3.90       12.78      4.88 o 
  -1   4  15      112.41      122.30      8.15 o 
   0   4  15        1.85        3.16      9.66 o 
   1   4  15        6.28        7.82      6.80 o 
   2   4  15       14.04       11.37      7.34 o 
   3   4  15       10.35        5.16      8.35 o 
   4   4  15       17.21       23.96     10.06 o 
   5   4  15        0.04        2.82     10.64 o 
  -7   5  15        0.84        5.56      5.56 o 
  -6   5  15       19.67       10.77      6.15 o 
  -5   5  15       48.54       57.67      6.93 o 
  -4   5  15       62.11       47.46      7.29 o 
  -3   5  15        6.19        5.49      5.49 o 
  -2   5  15       43.87       58.67      6.75 o 
  -1   5  15       18.62       33.72      5.91 o 
   0   5  15       24.56       21.12      4.19 o 
   1   5  15       37.04       51.29      8.45 o 
   2   5  15        7.33        3.48      7.81 o 
   3   5  15       13.36       24.87      9.48 o 
   4   5  15        0.19        0.65      9.94 o 
   5   5  15        5.94        9.99     10.05 o 
  -6   6  15        0.93        1.91      5.66 o 
  -5   6  15        7.31        5.55      5.55 o 
  -4   6  15       21.18        0.36      6.69 o 
  -3   6  15       31.28       50.65      6.58 o 
  -2   6  15       25.22       39.66      6.23 o 
  -1   6  15      132.50      176.19      9.91 o 
   0   6  15       23.74       36.37      9.08 o 
   1   6  15        9.00        0.38      7.91 o 
   2   6  15      107.01      106.50     12.05 o 
   3   6  15        1.87        1.11      9.10 o 
   4   6  15       17.98        8.92     10.40 o 
  -6   7  15       13.53       16.60      5.44 o 
  -5   7  15        9.54       11.93      5.82 o 
  -4   7  15       15.02        6.45      5.42 o 
  -3   7  15       21.99       19.34      6.22 o 
  -2   7  15       39.41        6.14      6.14 o 
  -1   7  15       20.38       30.20      7.13 o 
   0   7  15        0.84        2.67      4.41 o 
   1   7  15       58.59       56.49      9.29 o 
   2   7  15       54.21       53.99     10.05 o 
   3   7  15       53.80       67.80     12.35 o 
   4   7  15       22.12       18.72     12.84 o 
  -5   8  15        0.48        4.89      5.30 o 
  -4   8  15       29.51       41.39      5.66 o 
  -3   8  15        5.36        3.20      5.83 o 
  -2   8  15        2.01        2.14      5.31 o 
  -1   8  15       21.89       31.73      6.01 o 
   0   8  15        0.68        0.82      4.14 o 
   1   8  15        7.61        1.30      7.02 o 
   2   8  15        3.32        3.00      8.35 o 
   3   8  15       14.40       21.80      9.34 o 
  -5   9  15       13.26       25.10      5.61 o 
  -4   9  15        3.45        2.63      5.18 o 
  -3   9  15       36.64       34.71      6.83 o 
  -2   9  15       26.84        0.72      5.01 o 
  -1   9  15        3.12        3.86      5.76 o 
   0   9  15       44.82       67.05     14.99 o 
   1   9  15        3.23        9.06      7.63 o 
   2   9  15        5.12        8.21      8.93 o 
  -3  10  15        0.54        4.16      5.64 o 
  -2  10  15       20.03        1.17      5.06 o 
  -1  10  15        0.25        4.36      5.96 o 
   0  10  15        6.97        2.60      4.64 o 
   1  10  15        1.36        1.40      7.22 o 
  -2 -11  16        0.03        3.44      7.05 o 
  -1 -11  16        0.93        8.60      7.09 o 
   0 -11  16        4.24       11.02      5.68 o 
   1 -11  16        2.13        5.18      8.62 o 
   2 -11  16        7.82        8.86      8.28 o 
  -4 -10  16        0.18        0.00      6.12 o 
  -3 -10  16        1.74        3.28      7.68 o 
  -2 -10  16       11.42        2.79      7.62 o 
  -1 -10  16        9.15       13.86      7.99 o 
   0 -10  16        6.43        8.83      5.30 o 
   1 -10  16        1.10        8.66      8.66 o 
   2 -10  16       16.35       18.23     10.34 o 
   3 -10  16        4.00        6.86     11.10 o 
  -5  -9  16        0.17        0.93      6.48 o 
  -4  -9  16       11.48       10.90      6.68 o 
  -3  -9  16       33.26       29.73      7.06 o 
  -2  -9  16        0.10        0.00      6.71 o 
  -1  -9  16        0.53       10.67      6.07 o 
   0  -9  16       29.92       37.09     15.70 o 
   1  -9  16       37.90       26.64      9.55 o 
   2  -9  16       15.79       22.54     10.06 o 
   3  -9  16       33.62       35.04     12.70 o 
   4  -9  16        1.78        9.03     12.51 o 
  -5  -8  16        5.10       14.86      7.34 o 
  -4  -8  16       21.74       29.98      7.43 o 
  -3  -8  16       95.98       67.98      8.52 o 
  -2  -8  16        7.39        4.90      6.90 o 
  -1  -8  16       84.16       69.52      7.31 o 
   0  -8  16       82.06      106.90     19.55 o 
   1  -8  16        0.01        8.02      8.02 o 
   2  -8  16       13.67        4.38      9.80 o 
   3  -8  16       17.97       11.84     11.84 o 
   4  -8  16       22.36       11.91     11.91 o 
  -6  -7  16       34.59       39.30      7.76 o 
  -5  -7  16        0.53        1.73      6.79 o 
  -4  -7  16        5.08        1.23      6.88 o 
  -3  -7  16        6.36        9.93      6.61 o 
  -2  -7  16      167.42      156.78     11.59 o 
  -1  -7  16       25.38       49.38      8.05 o 
   0  -7  16       54.76       25.70     24.53 o 
   1  -7  16        8.73       10.27      7.40 o 
   2  -7  16       17.65       39.15      9.65 o 
   3  -7  16        0.36        2.98     10.39 o 
   4  -7  16        0.11        9.76     10.62 o 
   5  -7  16        0.12       18.15     10.54 o 
  -6  -6  16        2.34        6.82      6.82 o 
  -5  -6  16       18.70       39.99      8.24 o 
  -4  -6  16        0.93        0.41      6.40 o 
  -3  -6  16       11.42       14.76      7.31 o 
  -2  -6  16       17.61        6.56      6.56 o 
  -1  -6  16       18.97        2.16      6.04 o 
   0  -6  16       14.11        8.75      5.42 o 
   1  -6  16       66.12       77.86      9.06 o 
   2  -6  16       34.32       47.75      9.29 o 
   3  -6  16       41.36       73.12     11.59 o 
   4  -6  16        6.38        8.68     11.84 o 
   5  -6  16        9.57       19.83     12.00 o 
  -7  -5  16        2.27        4.92      6.38 o 
  -6  -5  16       28.91       22.41      6.81 o 
  -5  -5  16        9.66       15.90      6.11 o 
  -4  -5  16        0.00        9.23      5.96 o 
  -3  -5  16       11.02        3.62      5.90 o 
  -2  -5  16       76.18       80.50      8.66 o 
  -1  -5  16       19.80       11.79      6.24 o 
   0  -5  16       53.28       17.15      7.82 o 
   1  -5  16       66.12       44.83      8.82 o 
   2  -5  16        0.33       12.96      8.24 o 
   3  -5  16       16.57       30.54     10.37 o 
   4  -5  16       76.26       72.21     13.01 o 
   5  -5  16       11.50       10.33     10.41 o 
  -7  -4  16        1.98       18.51      5.82 o 
  -6  -4  16        2.45        7.57      5.86 o 
  -5  -4  16        6.95        2.75      6.06 o 
  -4  -4  16        5.75       10.81      5.81 o 
  -3  -4  16       18.51        5.87      5.87 o 
  -2  -4  16        1.73        9.08      6.07 o 
  -1  -4  16       15.07       11.05      6.25 o 
   0  -4  16      238.90      240.79      8.58 o 
   1  -4  16        1.03        5.61      7.67 o 
   2  -4  16       45.83       54.17      9.25 o 
   3  -4  16        7.20        2.06      9.87 o 
   4  -4  16       13.84       16.64     10.12 o 
   5  -4  16        4.21        7.88      9.76 o 
  -7  -3  16        0.71        4.74      5.20 o 
  -6  -3  16        3.80       13.58      5.75 o 
  -5  -3  16        5.46        5.80      6.86 o 
  -4  -3  16        0.06        8.33      6.19 o 
  -3  -3  16      243.32      173.93     10.85 o 
  -2  -3  16       44.30       60.79      8.36 o 
  -1  -3  16        7.67       19.41      6.32 o 
   0  -3  16      575.19      667.26     20.89 o 
   1  -3  16      214.33      187.69     11.68 o 
   2  -3  16        0.55        7.62      7.09 o 
   3  -3  16      247.58      215.68     14.75 o 
   4  -3  16        0.57        2.41     10.00 o 
   5  -3  16        0.90        8.45     10.75 o 
   6  -3  16        9.10        1.62     11.85 o 
  -7  -2  16        1.47        1.29      6.37 o 
  -6  -2  16        0.04        6.81      6.81 o 
  -5  -2  16       51.77       57.70      7.75 o 
  -4  -2  16       86.84      119.92     10.01 o 
  -3  -2  16      670.52      690.02      7.75 o 
  -2  -2  16       16.64        8.33      8.33 o 
  -1  -2  16      555.56      662.45     17.31 o 
   0  -2  16      174.26      221.09      8.07 o 
   1  -2  16       85.18       87.69      9.02 o 
   2  -2  16        0.45        0.40      7.08 o 
   3  -2  16        0.82        6.58      8.71 o 
   4  -2  16       14.34       19.09      8.96 o 
   5  -2  16        0.53       21.64      9.23 o 
   6  -2  16        2.35        5.61     11.15 o 
  -7  -1  16        0.75        4.18      6.04 o 
  -6  -1  16        2.92        6.54      6.54 o 
  -5  -1  16       33.99       50.42      7.34 o 
  -4  -1  16      248.78      218.92      6.38 o 
  -3  -1  16       58.99       64.97      9.68 o 
  -2  -1  16      169.25      131.70      5.61 o 
  -1  -1  16      135.94      140.55     10.18 o 
   0  -1  16      186.72      175.53      8.09 o 
   1  -1  16      208.80      210.30     11.49 o 
   2  -1  16       23.32       10.02     10.02 o 
   3  -1  16        7.94       15.72      9.55 o 
   4  -1  16        2.73        5.37      9.99 o 
   5  -1  16       12.85       11.99     11.99 o 
   6  -1  16        4.12        8.05     12.93 o 
  -7   0  16        4.47        0.41      6.86 o 
  -6   0  16        3.76       16.40      7.12 o 
  -5   0  16        0.16        6.59      6.78 o 
  -4   0  16       24.26        5.87      5.17 o 
  -3   0  16       29.03       22.33      7.48 o 
  -2   0  16        0.77        4.50      5.64 o 
  -1   0  16      465.67      568.66     16.51 o 
   0   0  16       10.03        6.68      6.68 o 
   1   0  16      114.32      130.43     12.54 o 
   2   0  16        0.69        3.10      8.13 o 
   3   0  16       21.66       14.28      9.37 o 
   4   0  16       10.61       14.42     10.37 o 
   5   0  16        0.11        7.70     11.43 o 
   6   0  16       16.07       13.23     13.23 o 
  -7   1  16        0.00        6.09      6.09 o 
  -6   1  16        0.47        1.54      6.02 o 
  -5   1  16       13.27        9.09      6.87 o 
  -4   1  16        1.54        2.39      5.86 o 
  -3   1  16       68.59       53.94      4.66 o 
  -2   1  16        1.26        2.90      4.72 o 
  -1   1  16       12.34       20.51      5.85 o 
   0   1  16       77.16      103.35     12.44 o 
   1   1  16        4.63        7.57      5.56 o 
   2   1  16       62.73       37.40      8.77 o 
   3   1  16      143.13      112.61     12.73 o 
   4   1  16        1.74        4.24      9.02 o 
   5   1  16        2.24       12.05     11.61 o 
  -7   2  16        5.48        4.81      5.54 o 
  -6   2  16       21.50       10.77      6.76 o 
  -5   2  16       23.16       17.85      5.86 o 
  -4   2  16       91.63       79.97      5.25 o 
  -3   2  16       11.85       28.56      5.69 o 
  -2   2  16       86.83       94.01      8.25 o 
  -1   2  16        4.34       15.87      5.47 o 
   0   2  16       15.84       16.39      3.95 o 
   1   2  16        1.41        3.38      6.09 o 
   2   2  16        1.00        1.31      7.17 o 
   3   2  16       13.53       33.23      9.46 o 
   4   2  16        5.43       22.18      8.24 o 
   5   2  16        2.58        8.55     10.02 o 
  -7   3  16        0.95        0.80      5.07 o 
  -6   3  16       50.79       86.63      8.45 o 
  -5   3  16        3.68        1.45      5.53 o 
  -4   3  16       44.44       40.06      5.11 o 
  -3   3  16      109.72      119.52     10.63 o 
  -2   3  16        0.13        3.53      4.88 o 
  -1   3  16        0.34        2.19      4.72 o 
   0   3  16       11.99        5.79      6.56 o 
   1   3  16       12.10        7.66      6.37 o 
   2   3  16        5.88       13.94      7.37 o 
   3   3  16        0.28       23.80      8.04 o 
   4   3  16        7.13       19.92      9.47 o 
   5   3  16        2.20       22.88      8.95 o 
  -7   4  16        0.21        2.73      5.79 o 
  -6   4  16       41.86       41.77      7.09 o 
  -5   4  16       82.25       83.97      8.10 o 
  -4   4  16       35.76       34.04      5.55 o 
  -3   4  16       73.48       66.87      6.24 o 
  -2   4  16       35.89       45.40      6.09 o 
  -1   4  16       20.65       25.10      5.46 o 
   0   4  16       38.16       45.50     10.75 o 
   1   4  16       87.73      102.94      9.68 o 
   2   4  16       18.91       14.59      7.19 o 
   3   4  16        8.36        1.61      8.15 o 
   4   4  16        9.81        0.65      8.59 o 
   5   4  16        8.64        5.01     10.42 o 
  -6   5  16       33.80       35.50      7.11 o 
  -5   5  16        0.89        5.09      6.40 o 
  -4   5  16        9.32        6.06      6.06 o 
  -3   5  16       26.83        5.59      5.59 o 
  -2   5  16        3.03        3.88      5.37 o 
  -1   5  16       18.67        8.45      5.92 o 
   0   5  16       55.53       60.10      5.37 o 
   1   5  16       84.66       76.15      9.19 o 
   2   5  16        7.22        7.07      8.50 o 
   3   5  16        1.15        6.42      8.54 o 
   4   5  16        4.39        1.91      9.76 o 
  -6   6  16        4.93       11.27      5.46 o 
  -5   6  16       50.52       53.31      7.30 o 
  -4   6  16        3.64        0.35      5.22 o 
  -3   6  16       49.14       49.74      5.57 o 
  -2   6  16        0.89        2.64      4.96 o 
  -1   6  16       21.55       29.73      6.69 o 
   0   6  16       69.71       70.58      5.79 o 
   1   6  16        4.81       11.03      6.68 o 
   2   6  16       26.06       18.25      8.81 o 
   3   6  16       27.92       56.77     11.33 o 
   4   6  16        0.00        1.30      9.75 o 
  -6   7  16        7.22        4.87      5.48 o 
  -5   7  16        0.21        1.48      5.40 o 
  -4   7  16        4.13       10.33      6.41 o 
  -3   7  16        0.09        1.74      5.17 o 
  -2   7  16       38.07       43.59      5.23 o 
  -1   7  16        2.83        2.80      5.04 o 
   0   7  16        0.36        4.06      4.06 o 
   1   7  16        0.88        6.70      6.70 o 
   2   7  16       11.12       12.77      7.88 o 
   3   7  16        8.13        4.46      9.50 o 
  -5   8  16        1.34        9.56      4.54 o 
  -4   8  16        0.80        4.69      4.62 o 
  -3   8  16        0.96        7.07      4.85 o 
  -2   8  16        1.27        1.43      5.16 o 
  -1   8  16       13.97       24.09      5.72 o 
   0   8  16       14.03       12.24     12.20 o 
   1   8  16       21.87       18.33      7.19 o 
   2   8  16       16.12       24.37      7.75 o 
  -4   9  16        0.05        5.07      5.38 o 
  -3   9  16        2.27        6.87      5.11 o 
  -2   9  16        5.96        4.01      6.19 o 
  -1   9  16        7.21        1.52      5.30 o 
   0   9  16        1.39        5.58      5.58 o 
   1   9  16       12.33        3.51      6.72 o 
  -2  10  16        2.23        3.34      5.16 o 
  -1  10  16        0.10        0.38      5.47 o 
  -2 -11  17        0.04        6.89      6.89 o 
  -1 -11  17        2.80        1.51      7.33 o 
   0 -11  17        3.75        0.52      5.36 o 
   1 -11  17       13.71        5.12      8.84 o 
  -3 -10  17        0.22        4.11      6.37 o 
  -2 -10  17        5.01        7.36      7.36 o 
  -1 -10  17       10.59       12.22      7.41 o 
   0 -10  17        3.45        1.53      7.69 o 
   1 -10  17        1.56        5.38      8.23 o 
   2 -10  17       14.50       22.99      9.64 o 
  -4  -9  17        0.02        3.98      6.66 o 
  -3  -9  17        2.33        3.05      6.46 o 
  -2  -9  17        2.34        9.57      6.54 o 
  -1  -9  17        2.78        0.43      6.09 o 
   0  -9  17       19.15       22.40     21.70 o 
   1  -9  17        0.07        5.12      8.09 o 
   2  -9  17        9.45       16.25      9.92 o 
   3  -9  17       25.10       37.88     12.14 o 
  -5  -8  17        0.37        1.31      6.20 o 
  -4  -8  17        0.69        4.29      6.17 o 
  -3  -8  17        2.85        5.00      6.47 o 
  -2  -8  17        2.86        3.67      6.31 o 
  -1  -8  17       59.64       56.30      5.98 o 
   0  -8  17       23.48        2.54      5.36 o 
   1  -8  17       46.54       68.04      9.22 o 
   2  -8  17       10.27       21.54      9.59 o 
   3  -8  17        0.86       12.33     12.33 o 
   4  -8  17        5.76        8.75     13.86 o 
  -5  -7  17        7.87       19.68      6.32 o 
  -4  -7  17        8.96        2.88      6.46 o 
  -3  -7  17        1.71        3.99      6.19 o 
  -2  -7  17        1.21        3.10      6.19 o 
  -1  -7  17       34.20       56.51      7.62 o 
   0  -7  17       60.19       48.96     44.67 o 
   1  -7  17        3.54        2.70      7.31 o 
   2  -7  17        2.35       19.45      8.90 o 
   3  -7  17       11.86        3.66     10.54 o 
   4  -7  17        2.00       14.11     10.41 o 
  -6  -6  17        2.16        7.30      6.13 o 
  -5  -6  17        5.31       11.66      6.40 o 
  -4  -6  17       36.31       17.98      7.68 o 
  -3  -6  17       41.77       40.97      6.31 o 
  -2  -6  17        0.08        6.83      6.83 o 
  -1  -6  17       40.91       39.07      5.86 o 
   0  -6  17        9.18       15.17      5.19 o 
   1  -6  17       22.81       21.28      6.96 o 
   2  -6  17       10.73       27.45      8.30 o 
   3  -6  17       23.57        1.80      9.83 o 
   4  -6  17        1.38       10.55     10.55 o 
   5  -6  17       10.26       23.06     11.91 o 
  -6  -5  17        5.65        3.37      6.08 o 
  -5  -5  17        0.13        1.21      5.99 o 
  -4  -5  17        0.58        5.45      5.63 o 
  -3  -5  17       16.76        2.96      6.78 o 
  -2  -5  17        0.22        1.07      5.67 o 
  -1  -5  17       65.92       76.49      7.93 o 
   0  -5  17      239.98      239.49      8.59 o 
   1  -5  17       52.33       77.99      9.27 o 
   2  -5  17        0.05        7.67      9.06 o 
   3  -5  17        1.13        0.00      8.74 o 
   4  -5  17       18.19        3.96     11.18 o 
   5  -5  17        0.23       10.47     10.88 o 
  -6  -4  17        0.36        2.91      5.74 o 
  -5  -4  17        1.10        4.78      5.65 o 
  -4  -4  17        2.98        1.90      5.86 o 
  -3  -4  17       43.15       37.23      5.94 o 
  -2  -4  17       32.74        6.31      5.69 o 
  -1  -4  17       26.43       13.92      7.64 o 
   0  -4  17      190.82      177.59      8.31 o 
   1  -4  17      135.48      173.46     11.32 o 
   2  -4  17       35.10       44.53      9.51 o 
   3  -4  17        0.03        2.16      9.06 o 
   4  -4  17        5.11        3.79      9.72 o 
   5  -4  17        3.74       20.32      9.71 o 
  -7  -3  17        4.38        8.42      6.20 o 
  -6  -3  17       11.90        3.65      5.95 o 
  -5  -3  17       25.23       32.90      7.21 o 
  -4  -3  17       75.86       61.16      5.80 o 
  -3  -3  17      284.58      335.90     13.53 o 
  -2  -3  17       69.40       68.56     10.52 o 
  -1  -3  17       19.33       11.31     11.31 o 
   0  -3  17      117.69       66.41     12.28 o 
   1  -3  17       72.22       45.10      8.95 o 
   2  -3  17       10.17        8.46      7.95 o 
   3  -3  17       15.61       10.76     10.76 o 
   4  -3  17       15.39       11.20     10.87 o 
   5  -3  17        0.76        8.55     10.65 o 
  -7  -2  17        0.67        2.50      5.74 o 
  -6  -2  17       50.49       49.10      7.07 o 
  -5  -2  17       53.36       61.40      8.25 o 
  -4  -2  17        1.14        3.23      6.46 o 
  -3  -2  17        0.69       10.40      5.37 o 
  -2  -2  17      226.08      200.88      6.65 o 
  -1  -2  17        6.01       18.74     18.74 o 
   0  -2  17        0.01        6.62      6.62 o 
   1  -2  17        0.96        6.51      6.51 o 
   2  -2  17        1.17       11.43      7.26 o 
   3  -2  17        8.57       19.49      9.21 o 
   4  -2  17        0.06        4.28      8.49 o 
   5  -2  17       19.00       11.59     11.59 o 
  -7  -1  17        6.44        6.52      5.63 o 
  -6  -1  17        5.10        3.16      6.40 o 
  -5  -1  17       76.12       75.68      8.10 o 
  -4  -1  17        9.99        4.61      5.42 o 
  -3  -1  17       27.42        9.57      7.51 o 
  -2  -1  17        6.53        9.10      9.10 o 
  -1  -1  17      353.24      368.00     15.01 o 
   0  -1  17       45.67       18.37     18.37 o 
   1  -1  17        0.02        7.52      7.52 o 
   2  -1  17      137.18      111.80     11.98 o 
   3  -1  17       60.54       43.14     11.42 o 
   4  -1  17       25.95       31.79      9.53 o 
   5  -1  17        1.93        8.47      9.99 o 
  -7   0  17        0.11        2.03      4.71 o 
  -6   0  17       40.89       60.44      6.90 o 
  -5   0  17      142.13      195.69     11.42 o 
  -4   0  17        0.20        2.11      5.28 o 
  -3   0  17      353.20      282.05      6.02 o 
  -2   0  17       39.98       42.66      6.57 o 
  -1   0  17      268.96      384.72     13.71 o 
   0   0  17      196.60      180.65      7.83 o 
   1   0  17       56.95       87.38     10.36 o 
   2   0  17       58.00       45.30     10.17 o 
   3   0  17        0.02        1.07      9.31 o 
   4   0  17        1.10        1.27      9.43 o 
   5   0  17        5.61        8.51     10.59 o 
  -7   1  17        2.78       11.49      5.79 o 
  -6   1  17       46.00       54.79      7.31 o 
  -5   1  17        8.11        4.77      6.20 o 
  -4   1  17        1.41       11.55      4.91 o 
  -3   1  17      125.64      110.65      8.54 o 
  -2   1  17       19.53       12.88      6.01 o 
  -1   1  17        0.48        4.86      5.56 o 
   0   1  17      104.06      107.74      6.54 o 
   1   1  17       13.70        6.78      6.08 o 
   2   1  17        7.34        9.83      7.98 o 
   3   1  17        4.05        9.23      9.23 o 
   4   1  17        2.82        3.12      9.16 o 
   5   1  17        0.05        4.32     10.36 o 
  -7   2  17        0.87        5.70      5.70 o 
  -6   2  17        1.09        4.57      5.48 o 
  -5   2  17       12.31        3.29      5.33 o 
  -4   2  17       46.12       42.52      5.73 o 
  -3   2  17       59.55       90.62      7.75 o 
  -2   2  17       34.44       22.33      6.83 o 
  -1   2  17        7.46        5.28      5.28 o 
   0   2  17       49.90       30.71      4.15 o 
   1   2  17       67.73       36.15      7.25 o 
   2   2  17       56.76       74.00      9.36 o 
   3   2  17       15.03       10.44      9.13 o 
   4   2  17        4.57        9.85      9.85 o 
   5   2  17        2.88        5.72     10.52 o 
  -7   3  17        0.09        0.78      5.19 o 
  -6   3  17        8.30        6.39      6.31 o 
  -5   3  17        1.02        0.72      5.59 o 
  -4   3  17       84.91       99.72      8.36 o 
  -3   3  17       48.17       46.40      7.31 o 
  -2   3  17       26.35       23.95      6.66 o 
  -1   3  17       66.03       39.80      6.65 o 
   0   3  17        0.80        4.37      3.42 o 
   1   3  17        7.83       11.30      5.78 o 
   2   3  17        0.80        7.79      7.17 o 
   3   3  17        1.82        1.62      8.05 o 
   4   3  17        8.58        8.91      7.37 o 
   5   3  17        0.11        5.05     10.55 o 
  -6   4  17        2.19        5.61      5.90 o 
  -5   4  17        0.20        3.29      5.35 o 
  -4   4  17       24.49        6.09      6.09 o 
  -3   4  17       12.69        6.78      5.62 o 
  -2   4  17       23.32        5.26      5.26 o 
  -1   4  17       12.48        7.19      5.23 o 
   0   4  17       37.51       60.12     10.85 o 
   1   4  17       13.75       17.50      7.07 o 
   2   4  17        0.78        6.49      6.98 o 
   3   4  17        0.57        5.37      9.09 o 
   4   4  17       13.42        3.21     10.01 o 
  -6   5  17        0.30        0.35      5.36 o 
  -5   5  17       25.04       36.51      6.55 o 
  -4   5  17        0.44        3.50      4.44 o 
  -3   5  17       60.05       51.55      5.12 o 
  -2   5  17       44.34       35.47      6.48 o 
  -1   5  17        4.53        8.33      5.54 o 
   0   5  17        2.39        0.73      4.12 o 
   1   5  17        3.73        0.73      6.51 o 
   2   5  17       20.75       15.47      7.92 o 
   3   5  17        0.13        7.58      8.24 o 
   4   5  17       32.79        7.02     11.43 o 
  -6   6  17        0.09        2.54      5.53 o 
  -5   6  17       20.99       18.02      6.20 o 
  -4   6  17        0.34        5.97      4.64 o 
  -3   6  17      104.41      105.77      5.56 o 
  -2   6  17        0.01        2.03      5.30 o 
  -1   6  17        1.10        1.72      6.06 o 
   0   6  17       41.05       27.43      5.08 o 
   1   6  17       36.69       66.32      8.02 o 
   2   6  17        8.92        4.52      7.65 o 
   3   6  17        1.09        8.14      9.07 o 
  -5   7  17        2.11        5.40      5.40 o 
  -4   7  17       20.59       23.63      6.17 o 
  -3   7  17        0.23        2.05      4.73 o 
  -2   7  17       35.79       35.43      5.19 o 
  -1   7  17       12.92       14.38      5.63 o 
   0   7  17        0.98        8.41      4.04 o 
   1   7  17        6.18        7.26      6.19 o 
   2   7  17        2.23        1.85      6.93 o 
   3   7  17        1.66        9.68      9.68 o 
  -4   8  17        2.37        4.99      4.99 o 
  -3   8  17        5.27        1.40      5.46 o 
  -2   8  17       21.05       10.51      5.28 o 
  -1   8  17        2.87        2.17      6.03 o 
   0   8  17        0.71        2.13      6.63 o 
   1   8  17        2.57       12.43      5.84 o 
   2   8  17        2.16        7.17      7.17 o 
  -3   9  17        4.58        8.79      5.39 o 
  -2   9  17        3.08        5.32      5.38 o 
  -1   9  17       10.82        3.29      4.69 o 
   0   9  17        0.52        0.87      3.99 o 
  -2 -10  18        1.41        1.34      6.45 o 
  -1 -10  18       18.09       24.46      7.98 o 
   0 -10  18        7.87        0.80      7.08 o 
   1 -10  18        0.86        5.88      8.79 o 
  -4  -9  18        0.40        0.43      5.87 o 
  -3  -9  18        0.11        2.58      5.66 o 
  -2  -9  18       23.12       30.85      7.28 o 
  -1  -9  18       43.80        7.42      7.42 o 
   0  -9  18        1.02        1.02      4.79 o 
   1  -9  18        0.25       19.36      7.93 o 
   2  -9  18        0.33        9.84      8.63 o 
  -4  -8  18        7.20       26.05      6.53 o 
  -3  -8  18       14.68       33.45      6.66 o 
  -2  -8  18        5.58        2.02      6.58 o 
  -1  -8  18        0.02        7.43      7.43 o 
   0  -8  18       18.76        0.64      5.40 o 
   1  -8  18        4.21        1.47      7.34 o 
   2  -8  18        0.04        1.68      8.46 o 
   3  -8  18       16.17        9.68     10.41 o 
  -5  -7  18        2.76        0.00      6.56 o 
  -4  -7  18       19.37        4.50      7.19 o 
  -3  -7  18        0.05       12.37      6.39 o 
  -2  -7  18        0.12        2.34      6.21 o 
  -1  -7  18       58.31       52.87      8.65 o 
   0  -7  18        0.10        3.41      4.77 o 
   1  -7  18       33.12       39.18      8.01 o 
   2  -7  18        3.84        2.65      7.92 o 
   3  -7  18        6.47        1.86      9.49 o 
   4  -7  18        1.70       16.42      9.89 o 
  -5  -6  18        5.27        8.19      6.37 o 
  -4  -6  18       31.46       31.09      6.97 o 
  -3  -6  18       54.35       55.42      7.18 o 
  -2  -6  18        0.42       10.16      5.98 o 
  -1  -6  18       88.14       84.96      8.20 o 
   0  -6  18        0.06        0.82      7.46 o 
   1  -6  18        6.55        8.63      6.78 o 
   2  -6  18        7.89        8.55      8.55 o 
   3  -6  18        4.71        6.04      9.84 o 
   4  -6  18        2.71       33.24      9.73 o 
  -6  -5  18        7.34        2.47      7.05 o 
  -5  -5  18        8.24       18.50      5.88 o 
  -4  -5  18       22.66       26.52      6.63 o 
  -3  -5  18       34.32        6.30      6.30 o 
  -2  -5  18        2.43        5.52      6.24 o 
  -1  -5  18        1.02        2.85      5.82 o 
   0  -5  18        0.07        4.89      4.89 o 
   1  -5  18        3.76        6.92      6.43 o 
   2  -5  18       63.19       56.37      9.71 o 
   3  -5  18        0.07       10.44     10.44 o 
   4  -5  18        6.27        5.34     10.96 o 
  -6  -4  18        8.33       12.18      5.09 o 
  -5  -4  18        5.15        1.58      5.58 o 
  -4  -4  18        1.68        1.91      5.98 o 
  -3  -4  18        9.11        7.05      5.33 o 
  -2  -4  18       66.63       62.91      8.02 o 
  -1  -4  18      137.98      160.96     10.74 o 
   0  -4  18       64.70       73.52      6.02 o 
   1  -4  18        0.36        1.16      6.42 o 
   2  -4  18        0.71        9.19      9.19 o 
   3  -4  18       77.43       73.85     10.51 o 
   4  -4  18       10.37       24.73     10.21 o 
   5  -4  18        6.76        8.03     11.91 o 
  -6  -3  18        6.89       12.39      5.37 o 
  -5  -3  18        5.58        5.40      5.32 o 
  -4  -3  18       23.98        5.22      6.45 o 
  -3  -3  18       29.83        2.19      6.17 o 
  -2  -3  18      107.53      100.10      6.43 o 
  -1  -3  18      818.89      883.82     19.68 o 
   0  -3  18        1.82        5.31      5.31 o 
   1  -3  18        0.09        0.38      6.37 o 
   2  -3  18       47.22       83.61     10.83 o 
   3  -3  18       21.92       33.03     10.70 o 
   4  -3  18        0.64        8.24     10.18 o 
   5  -3  18        8.00       21.56     10.71 o 
  -7  -2  18        1.83        6.01      5.24 o 
  -6  -2  18       14.05       12.20      5.65 o 
  -5  -2  18        0.56       10.62      5.72 o 
  -4  -2  18        0.07        0.00      5.68 o 
  -3  -2  18        0.17        6.98      6.98 o 
  -2  -2  18      200.44      294.37     12.87 o 
  -1  -2  18      344.97      475.27     17.37 o 
   0  -2  18      388.51      408.34     15.45 o 
   1  -2  18       28.40       36.97      7.71 o 
   2  -2  18       13.35       17.04      8.91 o 
   3  -2  18       20.62        8.71     10.06 o 
   4  -2  18        0.31        3.16      9.86 o 
   5  -2  18        2.44       12.07      9.22 o 
  -7  -1  18        0.04        1.19      5.54 o 
  -6  -1  18       13.04       13.95      5.92 o 
  -5  -1  18        2.63        3.73      5.59 o 
  -4  -1  18       99.83       81.94      5.81 o 
  -3  -1  18      118.67      168.05     10.19 o 
  -2  -1  18      119.43      104.92      9.69 o 
  -1  -1  18      115.96      157.76      9.47 o 
   0  -1  18       78.54       84.65     11.52 o 
   1  -1  18        0.19        3.56      6.20 o 
   2  -1  18        7.24       10.29     10.29 o 
   3  -1  18        0.23        2.14      8.67 o 
   4  -1  18        2.12        9.35      9.35 o 
   5  -1  18        1.13        2.85     10.87 o 
  -7   0  18        0.77        5.36      5.36 o 
  -6   0  18        0.24        4.96      5.96 o 
  -5   0  18        3.72        7.01      5.95 o 
  -4   0  18       16.31        1.07      5.14 o 
  -3   0  18      319.05      323.55     14.13 o 
  -2   0  18        1.79        4.87      5.89 o 
  -1   0  18       27.73        9.36      9.36 o 
   0   0  18       11.38        6.66     13.19 o 
   1   0  18       15.58       18.36      6.83 o 
   2   0  18        2.47       14.71      8.39 o 
   3   0  18       28.61       52.28     10.17 o 
   4   0  18        5.72       11.25      8.83 o 
   5   0  18        3.86        5.02     10.57 o 
  -7   1  18        2.02        5.00      5.04 o 
  -6   1  18        1.05        6.08      6.08 o 
  -5   1  18        0.14        4.03      5.36 o 
  -4   1  18        9.81        3.88      5.87 o 
  -3   1  18        3.51        5.82      5.82 o 
  -2   1  18       45.99       56.46      7.32 o 
  -1   1  18       13.26       35.48      6.40 o 
   0   1  18       39.30       22.35     11.32 o 
   1   1  18        1.62       10.02      5.66 o 
   2   1  18        0.87        5.88      7.98 o 
   3   1  18        1.41        3.95      8.87 o 
   4   1  18        0.14        1.93      9.29 o 
   5   1  18       18.07       18.74     10.81 o 
  -6   2  18        0.01        3.74      5.25 o 
  -5   2  18        1.45       12.00      5.33 o 
  -4   2  18        8.72        4.27      5.15 o 
  -3   2  18        0.74        5.24      5.54 o 
  -2   2  18        0.53        3.87      5.44 o 
  -1   2  18       17.01        2.11      5.81 o 
   0   2  18       25.45       37.49      9.43 o 
   1   2  18       30.00       25.48      6.74 o 
   2   2  18        5.66        2.75      7.78 o 
   3   2  18        0.82        3.40      8.57 o 
   4   2  18        1.89        2.61      9.51 o 
  -6   3  18       30.68       28.78      6.64 o 
  -5   3  18        0.74        3.25      4.99 o 
  -4   3  18        0.16        5.36      5.36 o 
  -3   3  18       98.33      121.82      9.21 o 
  -2   3  18       26.80        1.71      5.48 o 
  -1   3  18        3.22        1.02      4.96 o 
   0   3  18        0.21        3.91      8.43 o 
   1   3  18        1.93        8.53      5.66 o 
   2   3  18        3.37        5.67      6.61 o 
   3   3  18        4.24        5.55      8.56 o 
   4   3  18        1.12       10.98      8.82 o 
  -6   4  18        2.74        0.72      5.58 o 
  -5   4  18        6.61        5.75      5.95 o 
  -4   4  18       70.62       92.53      8.18 o 
  -3   4  18      131.18      133.00      9.48 o 
  -2   4  18       60.97       78.97      8.31 o 
  -1   4  18       27.82       35.80      6.78 o 
   0   4  18        1.08        0.91      3.92 o 
   1   4  18       48.94       32.41      6.88 o 
   2   4  18       13.81       16.03      7.50 o 
   3   4  18       10.05       44.14      8.30 o 
   4   4  18        1.84        3.19      9.85 o 
  -6   5  18       34.68       38.11      6.90 o 
  -5   5  18       10.87       21.44      5.92 o 
  -4   5  18        9.44       13.68      5.39 o 
  -3   5  18        4.10        4.83      5.82 o 
  -2   5  18       10.02        4.38      5.38 o 
  -1   5  18        3.48        8.85      5.58 o 
   0   5  18       19.32       20.46      7.34 o 
   1   5  18       26.91       30.25      7.01 o 
   2   5  18        6.79        6.55      7.63 o 
   3   5  18        2.13        7.01      7.01 o 
  -5   6  18        2.45        5.79      5.79 o 
  -4   6  18        1.76        0.35      5.68 o 
  -3   6  18        7.92        1.04      5.30 o 
  -2   6  18        4.01       12.26      5.41 o 
  -1   6  18        1.13        9.96      4.46 o 
   0   6  18       29.03       27.69      5.16 o 
   1   6  18        6.36       16.85      6.78 o 
   2   6  18        0.10        4.41      6.23 o 
   3   6  18        3.62        3.75      8.00 o 
  -4   7  18        0.75        3.84      5.03 o 
  -3   7  18        1.45        9.27      5.22 o 
  -2   7  18       15.03        0.00      5.25 o 
  -1   7  18        0.42        0.71      5.17 o 
   0   7  18        0.47        3.63      3.63 o 
   1   7  18        9.75        2.36      6.58 o 
   2   7  18        6.44        0.00      6.73 o 
  -3   8  18        0.92        5.09      5.09 o 
  -2   8  18        0.19        4.47      4.56 o 
  -1   8  18       12.35        3.15      4.97 o 
   0   8  18        9.03        4.78      7.15 o 
   1   8  18        0.04        2.00      5.59 o 
  -1 -10  19        5.46       13.05      6.02 o 
   0 -10  19        0.19       10.22      4.69 o 
  -3  -9  19        0.00        6.13      6.13 o 
  -2  -9  19       10.50        9.24      6.82 o 
  -1  -9  19       10.63        0.87      6.35 o 
   0  -9  19        3.20        1.51      4.91 o 
   1  -9  19        7.08        9.04      7.62 o 
   2  -9  19        7.51        4.03      8.52 o 
  -4  -8  19        2.41        9.42      5.99 o 
  -3  -8  19        0.70        9.33      5.95 o 
  -2  -8  19        3.62        6.84      6.97 o 
  -1  -8  19        2.10        6.63      6.63 o 
   0  -8  19       45.57        8.85     15.31 o 
   1  -8  19       11.14       15.35      6.98 o 
   2  -8  19        0.14        8.87      8.76 o 
   3  -8  19       15.44       17.40     11.44 o 
  -4  -7  19        0.05        9.65      5.75 o 
  -3  -7  19        8.99        8.32      6.62 o 
  -2  -7  19        6.76        2.71      5.88 o 
  -1  -7  19        2.31        1.97      5.31 o 
   0  -7  19       11.87        2.37      7.31 o 
   1  -7  19        0.37       12.76      6.85 o 
   2  -7  19        1.11        2.14      8.25 o 
   3  -7  19        0.10        0.00     10.09 o 
  -5  -6  19        4.32        8.43      5.33 o 
  -4  -6  19       13.53       13.08      6.68 o 
  -3  -6  19        3.07        3.48      6.41 o 
  -2  -6  19        1.37        1.13      4.28 o 
  -1  -6  19       10.20        1.13      6.08 o 
   0  -6  19        5.43        1.01      4.20 o 
   1  -6  19        4.09        4.34      6.65 o 
   2  -6  19        0.97        7.64      7.64 o 
   3  -6  19        2.67        1.85      9.05 o 
   4  -6  19        0.08       11.00     11.00 o 
  -5  -5  19        6.36        7.55      5.35 o 
  -4  -5  19       13.93        4.30      6.42 o 
  -3  -5  19        3.15        4.59      5.62 o 
  -2  -5  19        1.79        5.22      6.52 o 
  -1  -5  19       11.65       17.78      6.04 o 
   0  -5  19        8.84        2.14      4.21 o 
   1  -5  19        4.80       11.06      6.23 o 
   2  -5  19        5.64        9.98      7.98 o 
   3  -5  19        0.18        8.90      8.90 o 
   4  -5  19        0.26       23.80     10.22 o 
  -6  -4  19        0.43        6.74      5.13 o 
  -5  -4  19       13.31       14.50      7.24 o 
  -4  -4  19        6.28       13.08      5.46 o 
  -3  -4  19       11.72        0.74      5.53 o 
  -2  -4  19       37.58        7.09      6.16 o 
  -1  -4  19        7.70        4.00      7.13 o 
   0  -4  19        0.01        4.58      4.58 o 
   1  -4  19        2.60        3.52      6.25 o 
   2  -4  19        0.07        0.97      8.21 o 
   3  -4  19        0.37       10.03     10.03 o 
   4  -4  19        1.73        7.24      9.70 o 
  -6  -3  19        0.41        5.48      5.55 o 
  -5  -3  19        1.03        6.54      5.07 o 
  -4  -3  19        3.61        0.76      5.20 o 
  -3  -3  19       19.46       17.23      6.74 o 
  -2  -3  19        4.06        1.15      7.12 o 
  -1  -3  19       22.12       11.82     11.82 o 
   0  -3  19       90.80      111.12      9.29 o 
   1  -3  19       70.90       65.15      8.52 o 
   2  -3  19       11.25        4.34     10.57 o 
   3  -3  19       11.05        8.54      9.97 o 
   4  -3  19        1.57       14.83      9.97 o 
  -6  -2  19        0.01        8.10      4.97 o 
  -5  -2  19        1.47       10.97      5.78 o 
  -4  -2  19        2.01        4.09      5.89 o 
  -3  -2  19      115.49      116.04      6.81 o 
  -2  -2  19       28.73        3.38      6.43 o 
  -1  -2  19       44.81       15.53     15.53 o 
   0  -2  19        6.77       13.06     13.06 o 
   1  -2  19       95.65       98.08      9.35 o 
   2  -2  19       30.32       29.73     10.10 o 
   3  -2  19       25.31        8.36      9.90 o 
   4  -2  19        0.07       10.10      9.00 o 
  -6  -1  19        3.02        8.75      5.52 o 
  -5  -1  19        0.36        2.99      5.11 o 
  -4  -1  19       25.62        2.56      5.41 o 
  -3  -1  19       23.37        1.43      8.15 o 
  -2  -1  19        2.62        7.78      7.78 o 
  -1  -1  19        2.27       11.48     11.48 o 
   0  -1  19        0.15       15.42     15.42 o 
   1  -1  19        9.32        7.48      8.20 o 
   2  -1  19       11.12       14.15      8.47 o 
   3  -1  19        1.55        0.53      9.51 o 
   4  -1  19        6.13       11.31      9.97 o 
  -6   0  19        4.64        2.25      4.68 o 
  -5   0  19        9.87       16.89      6.66 o 
  -4   0  19       14.52        1.80      5.05 o 
  -3   0  19       21.39        5.67      4.65 o 
  -2   0  19       10.63       20.43      6.56 o 
  -1   0  19        1.13        8.14      8.14 o 
   0   0  19       10.72       10.66      6.05 o 
   1   0  19       37.89       22.84      7.47 o 
   2   0  19       68.67       78.46     10.44 o 
   3   0  19        8.46       17.78      9.77 o 
   4   0  19        4.96        7.57      8.92 o 
  -6   1  19       38.66       46.62      6.33 o 
  -5   1  19        0.45        2.94      5.37 o 
  -4   1  19        8.55        1.08      5.06 o 
  -3   1  19        0.10        6.03      6.03 o 
  -2   1  19        0.94        3.58      5.26 o 
  -1   1  19        8.46        3.39      6.41 o 
   0   1  19      193.45      225.63      8.69 o 
   1   1  19        1.31        4.56      6.30 o 
   2   1  19        2.31       12.66      8.20 o 
   3   1  19        0.72        8.66      7.52 o 
   4   1  19        0.13        3.24     10.12 o 
  -6   2  19        5.51       14.23      4.50 o 
  -5   2  19       19.86       11.93      6.11 o 
  -4   2  19        7.39       11.77      4.92 o 
  -3   2  19        7.84        3.94      5.51 o 
  -2   2  19        7.28       18.04      5.41 o 
  -1   2  19       88.16      127.69      9.47 o 
   0   2  19        1.12        5.32      4.37 o 
   1   2  19        6.05        9.16      6.24 o 
   2   2  19       20.93       45.29      8.85 o 
   3   2  19        0.18        1.77      7.99 o 
   4   2  19        3.95        1.34      9.85 o 
  -6   3  19        3.61        2.17      5.46 o 
  -5   3  19        0.69        5.01      4.83 o 
  -4   3  19        2.26        7.46      5.28 o 
  -3   3  19       26.95        3.89      6.93 o 
  -2   3  19       33.16       33.40      6.45 o 
  -1   3  19        9.88        0.71      5.40 o 
   0   3  19       38.57       37.82      4.96 o 
   1   3  19        1.20        1.79      5.50 o 
   2   3  19       12.77        4.36      6.98 o 
   3   3  19        1.66        3.37      8.07 o 
  -5   4  19        1.70        0.35      5.34 o 
  -4   4  19       21.53       19.43      6.21 o 
  -3   4  19        1.03        6.08      6.08 o 
  -2   4  19        9.53        4.53      4.91 o 
  -1   4  19       26.55       49.34      7.23 o 
   0   4  19        2.12        4.24      3.54 o 
   1   4  19        1.56        5.95      5.95 o 
   2   4  19        0.25        3.86      5.78 o 
   3   4  19        1.28        1.08      8.19 o 
  -5   5  19        2.54       19.63      5.51 o 
  -4   5  19        4.49        0.70      4.96 o 
  -3   5  19       58.35       59.61      5.36 o 
  -2   5  19        1.85        0.70      5.45 o 
  -1   5  19       36.88       45.81      7.12 o 
   0   5  19        0.67        4.51      3.88 o 
   1   5  19        8.87       16.86      6.18 o 
   2   5  19        3.31        1.29      6.85 o 
   3   5  19        3.00        0.00      7.81 o 
  -4   6  19       20.46       23.46      6.16 o 
  -3   6  19        0.27        1.02      5.42 o 
  -2   6  19        2.96        1.70      5.11 o 
  -1   6  19       33.21        3.79      5.57 o 
   0   6  19       11.42        1.74      5.28 o 
   1   6  19        9.61       18.65      5.72 o 
   2   6  19        5.34        1.71      6.01 o 
  -4   7  19        6.98       13.26      5.24 o 
  -3   7  19       10.50       34.95      6.62 o 
  -2   7  19        1.59        6.09      7.67 o 
  -1   7  19        0.04        4.79      4.79 o 
   0   7  19        8.19       10.14      3.81 o 
   1   7  19        7.24        3.79      6.04 o 
  -2   8  19        6.11        1.34      4.81 o 
  -1   8  19        0.28        1.02      4.75 o 
  -2  -9  20        0.97        6.43      6.43 o 
  -1  -9  20       12.65       16.36      6.71 o 
   0  -9  20        7.35        1.90      4.66 o 
  -3  -8  20        0.93        8.34      6.17 o 
  -2  -8  20        0.68        6.92      6.92 o 
  -1  -8  20        1.27        8.02      6.69 o 
   0  -8  20        0.17        0.79      4.55 o 
   1  -8  20        1.25        6.63      7.30 o 
   2  -8  20        1.24        9.06      9.06 o 
  -4  -7  20        9.14       15.34      5.05 o 
  -3  -7  20        1.94        8.99      6.03 o 
  -2  -7  20        2.13        4.25      6.04 o 
  -1  -7  20        4.61        3.10      6.66 o 
   0  -7  20        0.95        1.48      7.83 o 
   1  -7  20        6.24        4.06      7.46 o 
   2  -7  20        0.49        7.96      7.96 o 
  -4  -6  20        0.27        3.53      5.80 o 
  -3  -6  20        5.70        0.79      6.19 o 
  -2  -6  20        8.69       10.26      6.49 o 
  -1  -6  20        1.24       21.58      5.58 o 
   0  -6  20        2.66        1.43      5.92 o 
   1  -6  20        6.90       16.73      6.55 o 
   2  -6  20        5.02        6.23      8.58 o 
   3  -6  20        1.03        8.02     10.08 o 
  -5  -5  20        2.47        0.77      5.45 o 
  -4  -5  20       23.56       24.08      6.35 o 
  -3  -5  20       14.66       30.06      6.12 o 
  -2  -5  20        9.91        3.05      5.40 o 
  -1  -5  20        7.59        3.69      5.15 o 
   0  -5  20        1.95        4.04      4.04 o 
   1  -5  20       10.21        1.22      6.54 o 
   2  -5  20       10.28        8.06      7.70 o 
   3  -5  20       13.22       47.13     10.98 o 
  -5  -4  20        0.19        5.03      5.51 o 
  -4  -4  20       14.14        0.39      5.89 o 
  -3  -4  20       16.62        0.80      5.74 o 
  -2  -4  20       19.45       26.45      6.05 o 
  -1  -4  20       45.67       40.16      7.19 o 
   0  -4  20       39.12       34.37      5.32 o 
   1  -4  20       57.23       78.59      8.82 o 
   2  -4  20       23.79       14.37      9.92 o 
   3  -4  20       16.57       13.59      9.96 o 
  -5  -3  20        0.05        2.28      4.85 o 
  -4  -3  20       15.97        5.30      5.46 o 
  -3  -3  20       31.05        1.52      5.91 o 
  -2  -3  20        2.04        9.27      5.46 o 
  -1  -3  20        0.15        5.44      6.12 o 
   0  -3  20       98.32       66.86      6.74 o 
   1  -3  20       47.09       57.09      8.75 o 
   2  -3  20        0.03        6.42      8.87 o 
   3  -3  20        0.02        6.39      9.33 o 
   4  -3  20        8.30        2.61     10.27 o 
  -6  -2  20        0.00        3.00      4.83 o 
  -5  -2  20        0.17        4.14      4.85 o 
  -4  -2  20       60.77       66.74      7.63 o 
  -3  -2  20        3.73        6.86      6.86 o 
  -2  -2  20       35.25       26.50      7.51 o 
  -1  -2  20        2.16       10.42     10.42 o 
   0  -2  20        5.61        5.51      5.51 o 
   1  -2  20       72.94       40.97      8.86 o 
   2  -2  20       18.14        1.48     10.26 o 
   3  -2  20        8.09       16.52      9.22 o 
   4  -2  20       16.14       17.77      9.82 o 
  -6  -1  20        5.09        8.16      6.07 o 
  -5  -1  20        0.09        1.48      5.54 o 
  -4  -1  20        0.60        2.20      5.37 o 
  -3  -1  20      101.81       90.78      5.38 o 
  -2  -1  20        6.95        7.26      7.26 o 
  -1  -1  20      279.91      353.81     14.77 o 
   0  -1  20        8.65        5.54      6.08 o 
   1  -1  20      248.44      238.93     12.68 o 
   2  -1  20       25.01        8.53      9.12 o 
   3  -1  20        4.51       10.12     10.12 o 
   4  -1  20        4.56        1.28      9.67 o 
  -6   0  20        0.06        2.56      4.73 o 
  -5   0  20        0.18        1.46      4.58 o 
  -4   0  20        9.41        5.52      5.52 o 
  -3   0  20        0.13        2.88      5.85 o 
  -2   0  20        3.23       13.94      5.71 o 
  -1   0  20      216.12      241.82     12.65 o 
   0   0  20       51.13       84.67      6.73 o 
   1   0  20       85.61      104.32     10.88 o 
   2   0  20        6.54        8.05      9.06 o 
   3   0  20        4.85        7.87      8.43 o 
   4   0  20        2.31        3.82     10.31 o 
  -6   1  20        0.05        1.82      5.16 o 
  -5   1  20        0.02        0.36      5.21 o 
  -4   1  20        4.44        2.85      4.89 o 
  -3   1  20       30.71       26.95      6.45 o 
  -2   1  20        2.58        2.96      5.74 o 
  -1   1  20       50.17       59.52      7.74 o 
   0   1  20       37.05       46.41      6.84 o 
   1   1  20        0.28        8.21      5.17 o 
   2   1  20        4.98        5.22      8.59 o 
   3   1  20        1.20        4.70      9.18 o 
  -5   2  20        1.05        2.86      4.81 o 
  -4   2  20        0.55        1.79      5.32 o 
  -3   2  20       10.77       26.27      6.65 o 
  -2   2  20        8.43        0.00      5.75 o 
  -1   2  20       23.92       19.69      8.06 o 
   0   2  20        3.10        0.19      4.25 o 
   1   2  20        7.24        1.40      5.44 o 
   2   2  20        3.76       23.54      7.03 o 
   3   2  20        0.46        8.26      8.32 o 
  -5   3  20        6.18        9.87      5.56 o 
  -4   3  20        4.05       10.64      5.08 o 
  -3   3  20        0.14        0.34      4.72 o 
  -2   3  20       61.03       69.66      7.84 o 
  -1   3  20        0.36        6.02      6.02 o 
   0   3  20        0.00        0.31      4.01 o 
   1   3  20        5.53        2.10      5.04 o 
   2   3  20        3.15        3.87      6.86 o 
   3   3  20        0.02        8.06      8.06 o 
  -5   4  20        0.32       13.57      4.78 o 
  -4   4  20       11.01       16.87      5.35 o 
  -3   4  20        7.59        7.08      5.37 o 
  -2   4  20       13.04       14.53      5.75 o 
  -1   4  20       34.91       40.43      6.57 o 
   0   4  20       14.17        8.37      7.76 o 
   1   4  20        9.04        0.36      5.96 o 
   2   4  20        0.83        2.52      6.32 o 
  -4   5  20       29.22       25.59      7.15 o 
  -3   5  20        9.78       10.41      5.51 o 
  -2   5  20        0.00        3.12      5.30 o 
  -1   5  20       43.51       55.86      7.31 o 
   0   5  20       18.38       10.77      3.88 o 
   1   5  20        4.81       11.06      5.53 o 
   2   5  20       11.24        2.08      6.95 o 
  -4   6  20        7.23        4.73      5.59 o 
  -3   6  20        6.27        4.81      4.81 o 
  -2   6  20        2.38        8.83      4.95 o 
  -1   6  20        0.06        1.38      4.63 o 
   0   6  20       18.56        6.76      4.13 o 
   1   6  20        0.44        1.08      5.17 o 
  -2   7  20        0.86        2.67      4.86 o 
  -1   7  20        1.85        1.01      4.89 o 
  -2  -8  21       10.06        0.00      6.29 o 
  -1  -8  21        1.17        3.14      5.85 o 
   0  -8  21        2.10        9.98      4.41 o 
  -3  -7  21        0.12        1.52      5.45 o 
  -2  -7  21       14.39        1.91      5.89 o 
  -1  -7  21       25.29       26.10      7.78 o 
   0  -7  21        0.57        4.37      4.20 o 
   1  -7  21       24.10       10.64      8.05 o 
  -4  -6  21        3.74        8.04      5.89 o 
  -3  -6  21        3.85        9.93      5.49 o 
  -2  -6  21       13.72        4.53      6.33 o 
  -1  -6  21        0.65        5.42      5.42 o 
   0  -6  21        1.87       15.30      7.52 o 
   1  -6  21        8.34        6.80      6.80 o 
   2  -6  21        0.01        7.50      7.50 o 
  -4  -5  21        8.52        0.00      6.29 o 
  -3  -5  21        0.08        4.25      6.32 o 
  -2  -5  21        0.75        5.71      5.55 o 
  -1  -5  21        0.01        1.46      5.48 o 
   0  -5  21        3.41        3.77      3.77 o 
   1  -5  21        5.68        0.00      6.17 o 
   2  -5  21        0.22        6.06      6.98 o 
  -5  -4  21        8.52        4.90      5.87 o 
  -4  -4  21        4.07       16.42      5.55 o 
  -3  -4  21        4.74        4.28      5.78 o 
  -2  -4  21        0.36        1.56      6.45 o 
  -1  -4  21        8.82        3.03      6.78 o 
   0  -4  21       12.84        1.60      4.35 o 
   1  -4  21       41.79       20.46      7.55 o 
   2  -4  21        2.39        2.50      8.63 o 
   3  -4  21       14.50        2.99     10.46 o 
  -5  -3  21        6.91        4.50      5.58 o 
  -4  -3  21        0.29        5.34      5.34 o 
  -3  -3  21        1.81       13.49      6.04 o 
  -2  -3  21        2.29       15.03      6.09 o 
  -1  -3  21        4.65        6.06      6.06 o 
   0  -3  21       57.13       36.95      6.01 o 
   1  -3  21       61.22       40.36      9.03 o 
   2  -3  21        6.53        1.49      8.75 o 
   3  -3  21       22.22        5.89     10.86 o 
  -5  -2  21        3.24        1.12      5.06 o 
  -4  -2  21       10.11       13.39      5.85 o 
  -3  -2  21        6.82        0.77      5.30 o 
  -2  -2  21       23.91       11.40      7.89 o 
  -1  -2  21       30.04       22.33      7.92 o 
   0  -2  21       24.26       35.41      5.04 o 
   1  -2  21       52.04       43.16      7.91 o 
   2  -2  21       33.92       22.25     10.62 o 
   3  -2  21       18.78        8.08      9.71 o 
  -5  -1  21        0.74       10.54      5.18 o 
  -4  -1  21        0.01        0.73      4.77 o 
  -3  -1  21        4.29        4.80      6.68 o 
  -2  -1  21       35.57       56.42      7.22 o 
  -1  -1  21       26.45       13.20     13.20 o 
   0  -1  21       12.81        4.67      6.02 o 
   1  -1  21       21.24        9.57      9.57 o 
   2  -1  21        8.56        6.62      8.88 o 
   3  -1  21        0.11        9.67      9.67 o 
  -5   0  21       10.32        9.65      5.51 o 
  -4   0  21        5.77        2.51      4.11 o 
  -3   0  21        0.60        8.68      5.11 o 
  -2   0  21        9.99       20.78      5.83 o 
  -1   0  21        3.27        8.63      8.63 o 
   0   0  21        2.05        7.87      7.87 o 
   1   0  21        4.95        0.00      8.68 o 
   2   0  21       16.53       22.41      7.83 o 
   3   0  21        2.54        7.92      8.51 o 
  -5   1  21        8.32        7.74      5.65 o 
  -4   1  21        1.66        6.05      4.66 o 
  -3   1  21        0.72        2.15      5.21 o 
  -2   1  21        6.40        6.32      5.52 o 
  -1   1  21        7.03        1.56      6.43 o 
   0   1  21       44.87       44.91      5.37 o 
   1   1  21        0.44        2.19      4.90 o 
   2   1  21       29.82       31.04      9.88 o 
   3   1  21        1.03        8.91      8.69 o 
  -5   2  21        4.50       10.81      5.53 o 
  -4   2  21        3.42        5.91      5.91 o 
  -3   2  21        0.23        5.79      5.26 o 
  -2   2  21        0.49        5.26      5.26 o 
  -1   2  21       17.88       46.42      7.15 o 
   0   2  21       21.68       30.54     12.90 o 
   1   2  21        0.71        5.44      5.44 o 
   2   2  21        0.11        3.19      7.20 o 
  -5   3  21        1.85        4.82      4.87 o 
  -4   3  21        0.36        5.36      5.36 o 
  -3   3  21       11.04       21.11      5.67 o 
  -2   3  21        2.77        9.91      5.05 o 
  -1   3  21       32.07       46.68      7.13 o 
   0   3  21        5.41        7.53      4.29 o 
   1   3  21       24.84       21.45      5.71 o 
   2   3  21        7.49       17.93      6.48 o 
  -4   4  21        5.66        4.49      4.74 o 
  -3   4  21        3.97        1.06      4.35 o 
  -2   4  21        2.07       11.07      4.97 o 
  -1   4  21        1.15        7.54      5.33 o 
   0   4  21       12.75        7.50      4.54 o 
   1   4  21        6.75       20.29      5.78 o 
  -3   5  21        4.29        5.17      4.72 o 
  -2   5  21        5.91       10.74      5.39 o 
  -1   5  21       10.62       14.89      5.69 o 
   0   5  21        0.69        7.83      3.49 o 
   1   5  21        2.76        7.55      5.15 o 
  -2   6  21        0.97        0.67      4.77 o 
  -1   6  21        0.01        4.95      4.95 o 
  -1  -7  22        2.69       13.98      5.80 o 
   0  -7  22        1.59        0.44      5.16 o 
  -3  -6  22        6.16        6.31      6.31 o 
  -2  -6  22        1.79        5.87      5.87 o 
  -1  -6  22        0.00        1.45      5.38 o 
   0  -6  22        1.11        3.37      3.40 o 
   1  -6  22        1.02       15.24      5.99 o 
  -3  -5  22        0.02        3.45      6.00 o 
  -2  -5  22        0.04        4.16      5.34 o 
  -1  -5  22        0.41        3.31      5.14 o 
   0  -5  22       19.87       16.02      3.98 o 
   1  -5  22        5.98       10.64      5.83 o 
   2  -5  22        0.04        6.98      7.66 o 
  -4  -4  22        1.45        3.77      5.33 o 
  -3  -4  22        3.35        6.57      5.90 o 
  -2  -4  22       16.46       11.33      6.42 o 
  -1  -4  22        5.85       18.28      5.73 o 
   0  -4  22        8.30        3.63      4.40 o 
   1  -4  22        0.02        9.42      5.22 o 
   2  -4  22        7.72        7.96      9.05 o 
  -4  -3  22        0.03        3.00      4.34 o 
  -3  -3  22        1.10        4.27      6.28 o 
  -2  -3  22        4.61        0.81      6.08 o 
  -1  -3  22        3.02        2.81      6.04 o 
   0  -3  22        0.54        4.62      4.62 o 
   1  -3  22       12.93        4.69      7.21 o 
   2  -3  22       22.94       20.00      9.53 o 
  -4  -2  22        3.34        3.31      5.45 o 
  -3  -2  22        0.56        5.46      5.46 o 
  -2  -2  22        2.84        6.17      6.17 o 
  -1  -2  22        0.15        5.89      7.07 o 
   0  -2  22        0.33        5.34      5.34 o 
   1  -2  22        0.00        1.72      5.99 o 
   2  -2  22        0.23        9.67      9.67 o 
  -4  -1  22        2.30        1.45      5.50 o 
  -3  -1  22        3.68        6.30      5.19 o 
  -2  -1  22        6.93        6.18      5.15 o 
  -1  -1  22        0.63        4.95      6.53 o 
   0  -1  22        1.76        6.37      5.23 o 
   1  -1  22       27.52       19.56      7.35 o 
   2  -1  22        1.72        9.17      9.17 o 
  -4   0  22       16.49       14.53      5.69 o 
  -3   0  22        0.15        3.97      5.55 o 
  -2   0  22        1.21        1.87      5.31 o 
  -1   0  22        1.03        5.08      5.16 o 
   0   0  22        2.27        1.77      4.01 o 
   1   0  22       20.85       20.78      7.73 o 
   2   0  22        0.02        7.16      8.74 o 
  -4   1  22        1.05        2.08      4.61 o 
  -3   1  22       12.78        1.81      4.81 o 
  -2   1  22        0.71        0.76      5.52 o 
  -1   1  22        0.45        2.35      4.99 o 
   0   1  22        2.92        9.54      4.70 o 
   1   1  22       14.47       15.97      6.46 o 
   2   1  22        0.40        5.24      8.45 o 
  -4   2  22        1.29        1.39      5.07 o 
  -3   2  22        1.78        5.20      5.20 o 
  -2   2  22        1.32        0.37      5.17 o 
  -1   2  22        0.39        5.85      6.39 o 
   0   2  22        5.33       11.96      4.45 o 
   1   2  22        6.31       11.11      5.67 o 
   2   2  22        0.14        0.00      6.56 o 
  -4   3  22        5.92       16.82      4.90 o 
  -3   3  22        2.15        5.67      4.73 o 
  -2   3  22        4.79        0.74      6.18 o 
  -1   3  22        7.44        5.67      5.89 o 
   0   3  22       24.27       30.92      4.87 o 
   1   3  22        1.55        3.02      4.77 o 
  -3   4  22        0.60        6.61      4.69 o 
  -2   4  22        7.00       13.19      5.34 o 
  -1   4  22        4.50        4.32      5.51 o 
   0   4  22       15.47       14.02      3.72 o 
  -2  -5  23        4.87        0.38      5.26 o 
  -1  -5  23        0.18        0.73      4.94 o 
   0  -5  23        1.71        1.72      3.32 o 
  -3  -4  23        0.00        4.96      5.37 o 
  -2  -4  23        1.33        1.17      5.53 o 
  -1  -4  23        2.35        5.97      5.97 o 
   0  -4  23        0.42        1.72      3.49 o 
   1  -4  23        3.61       14.16      4.51 o 
  -3  -3  23        0.15        5.35      5.35 o 
  -2  -3  23        9.07       11.22      5.24 o 
  -1  -3  23        1.19        6.95      6.31 o 
   0  -3  23        9.24        1.95      5.87 o 
   1  -3  23        2.07        3.83      5.28 o 
  -3  -2  23        0.29        8.31      5.04 o 
  -2  -2  23        5.15        1.19      5.82 o 
  -1  -2  23        5.79        7.25      6.51 o 
   0  -2  23       17.02       27.73      5.47 o 
   1  -2  23       22.36       18.39      5.61 o 
  -4  -1  23       11.46       15.56      5.07 o 
  -3  -1  23        0.67        2.94      5.19 o 
  -2  -1  23        1.40        4.99      5.88 o 
  -1  -1  23       17.12       21.50      7.29 o 
   0  -1  23        2.99        1.56      4.97 o 
   1  -1  23       43.76       23.70      7.08 o 
  -3   0  23        0.85        0.37      4.47 o 
  -2   0  23        0.58        2.61      4.79 o 
  -1   0  23        3.74        1.55      6.00 o 
   0   0  23        0.02        3.69      3.96 o 
   1   0  23       12.75        6.38      7.60 o 
  -3   1  23        0.42        5.18      5.18 o 
  -2   1  23       10.53       14.69      5.28 o 
  -1   1  23        1.46        8.57      5.37 o 
   0   1  23        5.65        4.72     11.63 o 
   1   1  23        1.40        4.51      5.37 o 
  -3   2  23        0.71        3.50      5.11 o 
  -2   2  23        1.45       15.83      4.44 o 
  -1   2  23        1.81        6.26      6.26 o 
   0   2  23       22.57       26.40      5.05 o 
  -2   3  23        2.63        7.29      5.07 o 
  -1   3  23       15.60       42.28      6.65 o 
  -1  -3  24        0.27        3.65      6.54 o 
  -2  -2  24        0.17        7.52      4.97 o 
  -1  -2  24        0.65        0.00      6.20 o 
  -2  -1  24       11.43       18.24      5.68 o 
  -1  -1  24        1.37        1.24      6.39 o 
  -2   0  24        4.14        9.83      4.68 o 
  -1   0  24       13.65       11.16      5.56 o 
                                                 
